# Supplementary material for: Metabolic Phenotyping of Anks3 Depletion in mIMCD-3 cells - a Putative Nephronophthisis Candidate
Source: Sci Rep. 2018 Jun 13;8:9022. doi: 10.1038/s41598-018-27389-y (PMC5998149; doi:10.1038/s41598-018-27389-y)
Supplement: Supplementary file 2 — dMRM Transitions [file 41598_2018_27389_MOESM2_ESM.xlsx]

## Sheet: DMRM Amino acids
Dynamic MRM
Compound Name	Precursor Ion	MS1 Res	Product Ion	MS2 Res	Ret Time (min)	Delta Ret Time	Fragmentor	Collision Energy	Cell Accelerator Voltage	Polarity
4-OH-Proline	132.1	Unit	68.1	Unit	1.27	4	80	21	3	Positive
4-OH-Proline	132.1	Unit	58.2	Unit	1.27	4	80	25	3	Positive
4-OH-Proline	132.1	Unit	41.1	Unit	1.27	4	80	33	3	Positive
4-OH-Proline	132.1	Unit	86.1	Unit	1.27	4	80	9	3	Positive
Alanine	90.1	Unit	44.1	Unit	1.24	4	45	9	3	Positive
Arginine	175.1	Unit	130.1	Unit	1.6	4	100	9	3	Positive
Arginine	175.1	Unit	116.1	Unit	1.6	4	100	9	3	Positive
Arginine	175.1	Unit	70.1	Unit	1.6	4	100	25	3	Positive
Arginine	175.1	Unit	60.1	Unit	1.6	4	100	13	3	Positive
Asparagine	133.1	Unit	87.1	Unit	1.2	4	50	5	3	Positive
Asparagine	133.1	Unit	74.1	Unit	1.2	4	50	13	3	Positive
Asparagine	133.1	Unit	46.1	Unit	1.2	4	50	17	3	Positive
Asparagine	133.1	Unit	44.1	Unit	1.2	4	50	17	3	Positive
Aspartate	134	Unit	88.1	Unit	1.25	8	50	5	3	Positive
Aspartate	134	Unit	74.1	Unit	1.25	8	50	9	3	Positive
Aspartate	134	Unit	46.1	Unit	1.25	8	50	13	3	Positive
Aspartate	134	Unit	43.1	Unit	1.25	8	50	21	3	Positive
Carnitine	162.1	Unit	103	Unit	1.29	4	50	20	3	Positive
Carnitine	162.1	Unit	85	Unit	1.29	4	50	20	3	Positive
Carnitine	162.1	Unit	60.1	Unit	1.29	4	50	20	3	Positive
Carnitine	162.1	Unit	43	Unit	1.29	4	50	30	3	Positive
Creatine	132.1	Unit	90.1	Unit	1.45	4	50	20	3	Positive
Creatine	132.1	Unit	72.1	Unit	1.45	4	50	35	3	Positive
Creatine	132.1	Unit	69	Unit	1.45	4	50	40	3	Positive
Creatinine	114.1	Unit	86.1	Unit	1.37	4	50	8	3	Positive
Creatinine	114.1	Unit	44.1	Unit	1.37	4	50	20	3	Positive
Cysteine	122	Unit	87	Unit	1.35	4	50	9	3	Positive
Cysteine	122	Unit	76.1	Unit	1.35	4	50	9	3	Positive
Cysteine	122	Unit	59.1	Unit	1.35	4	50	21	3	Positive
Cysteine	122	Unit	43.1	Unit	1.35	4	50	33	3	Positive
Cystine	241	Unit	152	Unit	1.19	4	80	9	3	Positive
Cystine	241	Unit	137	Unit	1.19	4	80	13	3	Positive
Cystine	241	Unit	120	Unit	1.19	4	80	17	3	Positive
Cystine	241	Unit	74	Unit	1.19	4	135	25	3	Positive
Glutamate	148.1	Unit	130.1	Unit	1.5	5	70	5	3	Positive
Glutamate	148.1	Unit	102.1	Unit	1.5	5	70	5	3	Positive
Glutamate	148.1	Unit	84.1	Unit	1.5	5	70	13	3	Positive
Glutamate	148.1	Unit	56.1	Unit	1.5	5	70	29	3	Positive
Glutamine	147.1	Unit	130.1	Unit	1.25	4	70	5	3	Positive
Glutamine	147.1	Unit	56.1	Unit	1.25	4	70	33	3	Positive
Glutamine	147.1	Unit	41.1	Unit	1.25	4	70	29	3	Positive
Glutathione	308.1	Unit	233.1	Unit	2.6	5	80	10	3	Positive
Glutathione	308.1	Unit	179.1	Unit	2.6	5	80	10	3	Positive
Glutathione	308.1	Unit	162	Unit	2.6	5	80	20	3	Positive
Glutathione	308.1	Unit	76	Unit	2.6	5	80	20	3	Positive
Glycine	76	Unit	30.3	Unit	1.19	4	40	5	3	Positive
GSSG	613.2	Unit	484.1	Unit	5	10	80	15	3	Positive
GSSG	613.2	Unit	355.1	Unit	5	10	80	20	3	Positive
GSSG	613.2	Unit	231	Unit	5	10	80	30	3	Positive
Histidine	156.1	Unit	110.1	Unit	1.14	4	80	9	3	Positive
Histidine	156.1	Unit	93.1	Unit	1.14	4	80	25	3	Positive
Histidine	156.1	Unit	83.1	Unit	1.14	4	80	25	3	Positive
Histidine	156.1	Unit	56.1	Unit	1.14	4	80	37	3	Positive
Isoguanosine	284.1	Unit	152.1	Unit	5	26	110	13	3	Positive
Isoguanosine	284.1	Unit	135	Unit	5	26	110	41	3	Positive
Isoguanosine	284.1	Unit	107	Unit	5	26	110	57	3	Positive
Isoguanosine	284.1	Unit	57.1	Unit	5	26	110	33	3	Positive
Isoleucine	132.1	Unit	86.1	Unit	4	6	50	5	3	Positive
Isoleucine	132.1	Unit	69.1	Unit	4	6	50	25	3	Positive
Isoleucine	132.1	Unit	44.2	Unit	4	6	50	25	3	Positive
Leucine	132.1	Unit	86.1	Unit	4.4	6	60	5	3	Positive
Leucine	132.1	Unit	44.1	Unit	4.4	6	60	21	3	Positive
Leucine	132.1	Unit	43.2	Unit	4.4	6	60	25	3	Positive
Leucine	132.1	Unit	30.1	Unit	4.4	6	60	13	3	Positive
Lysine	147.1	Unit	130.1	Unit	1.05	4	70	5	3	Positive
Lysine	147.1	Unit	84.1	Unit	1.05	4	70	13	3	Positive
Lysine	147.1	Unit	67.1	Unit	1.05	4	70	25	3	Positive
Lysine	147.1	Unit	56.1	Unit	1.05	4	70	33	3	Positive
Methionine	150.1	Unit	133.1	Unit	2.4	4	60	5	3	Positive
Methionine	150.1	Unit	104.1	Unit	2.4	4	60	5	3	Positive
Methionine	150.1	Unit	61.1	Unit	2.4	4	60	21	3	Positive
Methionine	150.1	Unit	56.1	Unit	2.4	4	60	13	3	Positive
NAD+	664.1	Unit	542.1	Unit	4.6	8	80	10	3	Positive
NAD+	664.1	Unit	524.1	Unit	4.6	8	80	20	3	Positive
NAD+	664.1	Unit	428	Unit	4.6	8	80	20	3	Positive
NAD+	664.1	Unit	136.1	Unit	4.6	8	80	40	3	Positive
NADH	666.1	Unit	649.1	Unit	5	26	80	10	3	Positive
NADH	666.1	Unit	514.1	Unit	5	26	80	30	3	Positive
NADH	666.1	Unit	302.1	Unit	5	26	80	40	3	Positive
NADH	666.1	Unit	136.1	Unit	5	26	80	40	3	Positive
NADP+	742.1	Unit	620	Unit	5	26	80	15	3	Negative
NADP+	742.1	Unit	408	Unit	5	26	80	40	3	Negative
NADP+	742.1	Unit	273	Unit	5	26	80	40	3	Negative
NADP+	742.1	Unit	134.1	Unit	5	26	80	40	3	Negative
NADP+	742.1	Unit	79	Unit	5	26	80	40	3	Negative
Ornithine	133.1	Unit	116.1	Unit	1.05	4	50	5	3	Positive
Ornithine	133.1	Unit	70.1	Unit	1.05	4	50	10	3	Positive
Ornithine	133.1	Unit	43.1	Unit	1.05	4	50	40	3	Positive
Phenylalanine	166.1	Unit	120.1	Unit	6.9	5	70	9	3	Positive
Phenylalanine	166.1	Unit	103.1	Unit	6.9	5	70	29	3	Positive
Phenylalanine	166.1	Unit	91.1	Unit	6.9	5	70	37	3	Positive
Phenylalanine	166.1	Unit	77.1	Unit	6.9	5	70	40	3	Positive
Proline	116.1	Unit	70.1	Unit	1.5	4	70	13	3	Positive
Proline	116.1	Unit	68.1	Unit	1.5	4	70	33	3	Positive
Proline	116.1	Unit	43.1	Unit	1.5	4	70	33	3	Positive
Proline	116.1	Unit	28.1	Unit	1.5	4	70	37	3	Positive
Serine	106.1	Unit	88.1	Unit	1.2	4	50	5	3	Positive
Serine	106.1	Unit	70.1	Unit	1.2	4	50	9	3	Positive
Serine	106.1	Unit	60.1	Unit	1.2	4	50	5	3	Positive
Serine	106.1	Unit	42.1	Unit	1.2	4	50	21	3	Positive
Threonine	120.1	Unit	102.1	Unit	1.27	4	50	5	3	Positive
Threonine	120.1	Unit	74.1	Unit	1.27	4	50	5	3	Positive
Threonine	120.1	Unit	57	Unit	1.27	4	50	17	3	Positive
Threonine	120.1	Unit	56.1	Unit	1.27	4	50	13	3	Positive
Tryptophan	205.1	Unit	188.1	Unit	7.77	7	70	5	3	Positive
Tryptophan	205.1	Unit	146.1	Unit	7.77	7	70	13	3	Positive
Tryptophan	205.1	Unit	118.1	Unit	7.77	7	70	25	3	Positive
Tryptophan	205.1	Unit	91.1	Unit	7.77	7	70	40	3	Positive
Tyrosine	182.1	Unit	165.1	Unit	4	8	60	5	3	Positive
Tyrosine	182.1	Unit	136.1	Unit	4	8	60	9	3	Positive
Tyrosine	182.1	Unit	123.1	Unit	4	8	60	13	3	Positive
Tyrosine	182.1	Unit	91	Unit	4	8	60	29	3	Positive
Valine	118.1	Unit	72.1	Unit	2	4	50	5	3	Positive
Valine	118.1	Unit	57.1	Unit	2	4	50	29	3	Positive
Valine	118.1	Unit	55.1	Unit	2	4	50	17	3	Positive
Valine	118.1	Unit	29.1	Unit	2	4	50	29	3	Positive

## Sheet: DMRM Nucleosides
Dynamic MRM
Compound Name	Precursor Ion	MS1 Res	Product Ion	MS2 Res	Ret Time (min)	Delta Ret Time	Fragmentor	Collision Energy	Cell Accelerator Voltage	Polarity
2,5-PCNR	271.2	Unit	122.1	Unit	8.44	25	100	30	7	Positive
2,5-PCNR	271.2	Unit	112.1	Unit	8.44	25	100	40	7	Positive
2,5-PCNR	271.2	Unit	96.1	Unit	8.44	25	100	30	7	Positive
2,5-PCNR	271.2	Unit	139.1	Unit	8.44	25	100	10	7	Positive
3,4-PCNR	271.2	Unit	139.1	Unit	8.44	25	100	10	7	Positive
3,4-PCNR	271.2	Unit	122.1	Unit	8.44	25	100	30	7	Positive
3,4-PCNR	271.2	Unit	112.1	Unit	8.44	25	100	50	7	Positive
3,4-PCNR	271.2	Unit	94.1	Unit	8.44	25	100	60	7	Positive
5dA	252.2	Unit	136.2	Unit	8.44	25	100	10	7	Positive
5dA	252.2	Unit	119.1	Unit	8.44	25	100	20	7	Positive
5dA	252.2	Unit	94.1	Unit	8.44	25	100	40	7	Positive
5dA	252.2	Unit	92.1	Unit	8.44	25	100	40	7	Positive
5-OHU	261.2	Unit	133.2	Unit	2.2	4	60	4	7	Positive
5-OHU	261.2	Unit	129.1	Unit	2.2	4	60	4	7	Positive
5-OHU	261.2	Unit	57.2	Unit	2.2	4	60	21	7	Positive
5-OHU	261.2	Unit	55.2	Unit	2.2	4	60	21	7	Positive
8-OH-DG	284.1	Unit	168.1	Unit	8.5	6	100	14	4	Positive
8-OH-DG	284.1	Unit	140.1	Unit	8.5	6	100	30	4	Positive
8-OH-DG	284.1	Unit	123.1	Unit	8.5	6	100	42	4	Positive
8-OH-DG	284.1	Unit	112.1	Unit	8.5	6	100	42	4	Positive
8-OH-G	300.1	Unit	168.1	Unit	7.8	6	100	14	4	Positive
8-OH-G	300.1	Unit	140.1	Unit	7.8	6	100	38	4	Positive
8-OH-G	300.1	Unit	123.1	Unit	7.8	6	100	50	4	Positive
8-OH-G	300.1	Unit	112.1	Unit	7.8	6	100	42	4	Positive
ac4C	286.2	Unit	154.1	Unit	8.8	4	80	5	7	Positive
ac4C	286.2	Unit	112.1	Unit	8.8	4	80	25	7	Positive
ac4C	286.2	Unit	95	Unit	8.8	4	80	57	7	Positive
ac4C	286.2	Unit	69.2	Unit	8.8	4	80	53	7	Positive
acp3U	346.2	Unit	214.1	Unit	4	3	100	10	7	Positive
acp3U	346.2	Unit	197.1	Unit	4	3	100	20	7	Positive
acp3U	346.2	Unit	168.1	Unit	4	3	100	20	7	Positive
acp3U	346.2	Unit	113.1	Unit	4	3	100	40	7	Positive
Adenine	136.1	Unit	119.1	Unit	1.6	2	80	21	7	Positive
Adenine	136.1	Unit	92.1	Unit	1.6	2	80	45	7	Positive
Adenine	136.1	Unit	65.1	Unit	1.6	2	80	50	7	Positive
Adenine	136.1	Unit	55.1	Unit	1.6	2	80	50	7	Positive
Adenosine	268.1	Unit	136.1	Unit	5.7	6	80	13	7	Positive
Adenosine	268.1	Unit	119.1	Unit	5.7	6	80	49	7	Positive
Adenosine	268.1	Unit	92.1	Unit	5.7	6	80	60	7	Positive
Adenosine	268.1	Unit	67.1	Unit	5.7	6	80	60	7	Positive
AICAR	259.2	Unit	127.2	Unit	2.8	3	80	5	7	Positive
AICAR	259.2	Unit	110.1	Unit	2.8	3	80	21	7	Positive
AICAR	259.2	Unit	82.2	Unit	2.8	3	80	49	7	Positive
AICAR	259.2	Unit	55.2	Unit	2.8	3	80	60	7	Positive
AMP	348.1	Unit	136.1	Unit	2.5	3	80	17	7	Positive
AMP	348.1	Unit	119.1	Unit	2.5	3	80	60	7	Positive
AMP	348.1	Unit	97.1	Unit	2.5	3	80	33	7	Positive
AMP	348.1	Unit	69.1	Unit	2.5	3	80	45	7	Positive
Cyt	244.2	Unit	112.2	Unit	1.6	3	80	5	7	Positive
Cyt	244.2	Unit	95.1	Unit	1.6	3	80	45	7	Positive
Cyt	244.2	Unit	69.2	Unit	1.6	3	80	41	7	Positive
Cyt	244.2	Unit	67.2	Unit	1.6	3	80	60	7	Positive
DHU	247.2	Unit	115.2	Unit	1.6	3	70	5	7	Positive
DHU	247.2	Unit	94.1	Unit	1.6	3	70	17	7	Positive
DHU	247.2	Unit	73.2	Unit	1.6	3	70	17	7	Positive
DHU	247.2	Unit	55.2	Unit	1.6	3	70	25	7	Positive
GMP	364.1	Unit	152.1	Unit	3	4	80	9	7	Positive
GMP	364.1	Unit	135.1	Unit	3	4	80	53	7	Positive
GMP	364.1	Unit	110.1	Unit	3	4	80	60	7	Positive
GMP	364.1	Unit	97.1	Unit	3	4	80	25	7	Positive
Guanine	152.1	Unit	135.1	Unit	1.7	3	80	17	7	Positive
Guanine	152.1	Unit	110.1	Unit	1.7	3	80	17	7	Positive
Guanine	152.1	Unit	80.1	Unit	1.7	3	80	33	7	Positive
Guanine	152.1	Unit	55.1	Unit	1.7	3	80	37	7	Positive
Guanosine	284.1	Unit	152.1	Unit	7	6	80	9	7	Positive
Guanosine	284.1	Unit	135.1	Unit	7	6	80	41	7	Positive
Guanosine	284.1	Unit	110.1	Unit	7	6	80	25	7	Positive
Guanosine	284.1	Unit	55.1	Unit	7	6	80	40	7	Positive
Hypoxanthine	137.1	Unit	119.1	Unit	2.6	3	80	17	7	Positive
Hypoxanthine	137.1	Unit	110.1	Unit	2.6	3	80	21	7	Positive
Hypoxanthine	137.1	Unit	82.1	Unit	2.6	3	80	25	7	Positive
Hypoxanthine	137.1	Unit	55.1	Unit	2.6	3	80	30	7	Positive
IAA-R	259.2	Unit	127.1	Unit	8.44	25	100	10	7	Positive
IAA-R	259.2	Unit	109.1	Unit	8.44	25	100	30	7	Positive
IAA-R	259.2	Unit	81.1	Unit	8.44	25	100	40	7	Positive
IAA-R	259.2	Unit	54.1	Unit	8.44	25	100	50	7	Positive
IMP	349.1	Unit	137.1	Unit	2.18	4	80	21	7	Positive
IMP	349.1	Unit	119.1	Unit	2.18	4	80	60	7	Positive
IMP	349.1	Unit	110.1	Unit	2.18	4	80	57	7	Positive
IMP	349.1	Unit	97.1	Unit	2.18	4	80	17	7	Positive
Inosine	269.2	Unit	137.3	Unit	7	5	60	4	7	Positive
Inosine	269.2	Unit	119.2	Unit	7	5	60	45	7	Positive
Inosine	269.2	Unit	110.2	Unit	7	5	60	45	7	Positive
Inosine	269.2	Unit	55.3	Unit	7	5	60	68	7	Positive
ISOG	284.2	Unit	152.2	Unit	7	6	110	13	7	Positive
ISOG	284.2	Unit	135.1	Unit	7	6	110	41	7	Positive
ISOG	284.2	Unit	107.1	Unit	7	6	110	57	7	Positive
ISOG	284.2	Unit	57.2	Unit	7	6	110	33	7	Positive
m1A	282.2	Unit	150.2	Unit	8.7	6	110	13	7	Positive
m1A	282.2	Unit	123.2	Unit	8.7	6	110	45	7	Positive
m1A	282.2	Unit	108.2	Unit	8.7	6	110	60	7	Positive
m1A	282.2	Unit	94.2	Unit	8.7	6	110	45	7	Positive
m1G	298.2	Unit	166.2	Unit	8.44	6	100	9	7	Positive
m1G	298.2	Unit	149.1	Unit	8.44	6	100	41	7	Positive
m1G	298.2	Unit	135.1	Unit	8.44	6	100	45	7	Positive
m1G	298.2	Unit	110.1	Unit	8.44	6	100	45	7	Positive
m1I	283.2	Unit	151.1	Unit	10.7	6	100	10	7	Positive
m1I	283.2	Unit	110.1	Unit	10.7	6	100	40	7	Positive
m1I	283.2	Unit	94.1	Unit	10.7	6	100	40	7	Positive
m1I	283.2	Unit	82.1	Unit	10.7	6	100	50	7	Positive
m22G	312.2	Unit	180.1	Unit	9.9	6	100	10	7	Positive
m22G	312.2	Unit	135.1	Unit	9.9	6	100	40	7	Positive
m22G	312.2	Unit	110.1	Unit	9.9	6	100	40	7	Positive
m22G	312.2	Unit	46.1	Unit	9.9	6	100	40	7	Positive
m2G	298.2	Unit	166.2	Unit	8.44	6	90	9	7	Positive
m2G	298.2	Unit	149.1	Unit	8.44	6	90	37	7	Positive
m2G	298.2	Unit	110.1	Unit	8.44	6	90	45	7	Positive
m2G	298.2	Unit	57.2	Unit	8.44	6	90	60	7	Positive
m2OC	258.2	Unit	112.2	Unit	7.3	6	100	9	7	Positive
m2OC	258.2	Unit	95.1	Unit	7.3	6	100	45	7	Positive
m2OC	258.2	Unit	94.1	Unit	7.3	6	100	41	7	Positive
m2OC	258.2	Unit	69.2	Unit	7.3	6	100	41	7	Positive
m3C	258.2	Unit	126.1	Unit	3.3	3	100	9	7	Positive
m3C	258.2	Unit	109.1	Unit	3.3	3	100	41	7	Positive
m3C	258.2	Unit	95.2	Unit	3.3	3	100	45	7	Positive
m3C	258.2	Unit	66.1	Unit	3.3	3	100	60	7	Positive
m5C	258.2	Unit	126.1	Unit	3.9	3	100	9	7	Positive
m5C	258.2	Unit	109.1	Unit	3.9	3	100	41	7	Positive
m5C	258.2	Unit	108.1	Unit	3.9	3	100	37	7	Positive
m5C	258.2	Unit	83.1	Unit	3.9	3	100	45	7	Positive
m5U	259.2	Unit	127.2	Unit	5	10	80	5	7	Positive
m5U	259.2	Unit	110.1	Unit	5	10	80	33	7	Positive
m5U	259.2	Unit	56.2	Unit	5	10	80	45	7	Positive
m5U	259.2	Unit	54.2	Unit	5	10	80	52	7	Positive
m6A	282.2	Unit	150.2	Unit	8.44	6	80	13	7	Positive
m6A	282.2	Unit	123.2	Unit	8.44	6	80	49	7	Positive
m6A	282.2	Unit	94	Unit	8.44	6	80	49	7	Positive
m6A	282.2	Unit	57.2	Unit	8.44	6	80	45	7	Positive
m6t6A	427.3	Unit	295.1	Unit	8.44	25	80	5	7	Positive
m6t6A	427.3	Unit	150.1	Unit	8.44	25	80	25	7	Positive
m6t6A	427.3	Unit	123.1	Unit	8.44	25	80	25	7	Positive
m6t6A	427.3	Unit	94	Unit	8.44	25	80	60	7	Positive
mcm5s2U	333.2	Unit	201.1	Unit	8.44	25	80	5	7	Positive
mcm5s2U	333.2	Unit	169.1	Unit	8.44	25	80	30	7	Positive
mcm5s2U	333.2	Unit	141.1	Unit	8.44	25	80	30	7	Positive
mcm5s2U	333.2	Unit	82.1	Unit	8.44	25	80	40	7	Positive
ms2t6A	459.2	Unit	327.1	Unit	8.44	25	80	5	7	Positive
ms2t6A	459.2	Unit	208.1	Unit	8.44	25	80	30	7	Positive
ms2t6A	459.2	Unit	182.1	Unit	8.44	25	80	25	7	Positive
ms2t6A	459.2	Unit	134.1	Unit	8.44	25	80	60	7	Positive
MTA	298.2	Unit	136.2	Unit	9	6	80	13	7	Positive
MTA	298.2	Unit	119.1	Unit	9	6	80	57	7	Positive
MTA	298.2	Unit	75.2	Unit	9	6	80	33	7	Positive
MTA	298.2	Unit	61.2	Unit	9	6	80	33	7	Positive
MTA-SO	314.2	Unit	136.1	Unit	8.44	25	80	10	7	Positive
MTA-SO	314.2	Unit	119.1	Unit	8.44	25	80	20	7	Positive
MTA-SO	314.2	Unit	109.1	Unit	8.44	25	80	30	7	Positive
MTA-SO	314.2	Unit	94.1	Unit	8.44	25	80	40	7	Positive
N6SAR	384.2	Unit	252.1	Unit	10.2	6	80	10	7	Positive
N6SAR	384.2	Unit	162.1	Unit	10.2	6	80	40	7	Positive
N6SAR	384.2	Unit	136.1	Unit	10.2	6	80	30	7	Positive
N6SAR	384.2	Unit	119.1	Unit	10.2	6	80	60	7	Positive
NA-R	255.2	Unit	123.1	Unit	1.4	3	80	10	7	Positive
NA-R	255.2	Unit	106.1	Unit	1.4	3	80	20	7	Positive
NA-R	255.2	Unit	80.1	Unit	1.4	3	80	40	7	Positive
NA-R	255.2	Unit	78.1	Unit	1.4	3	80	40	7	Positive
P	245.2	Unit	209.2	Unit	2	3	80	4	7	Positive
P	245.2	Unit	155.2	Unit	2	3	80	5	7	Positive
P	245.2	Unit	125.1	Unit	2	3	80	13	7	Positive
P	245.2	Unit	82.1	Unit	2	3	80	29	7	Positive
RMCI	273.2	Unit	141.1	Unit	8.44	25	80	10	7	Positive
RMCI	273.2	Unit	123.1	Unit	8.44	25	80	20	7	Positive
RMCI	273.2	Unit	95.1	Unit	8.44	25	80	30	7	Positive
RMCI	273.2	Unit	81.1	Unit	8.44	25	80	40	7	Positive
SAH	385.2	Unit	250.1	Unit	6	6	80	10	7	Positive
SAH	385.2	Unit	135.9	Unit	6	6	80	13	7	Positive
SAH	385.2	Unit	133.8	Unit	6	6	80	13	7	Positive
SAH	385.2	Unit	87.9	Unit	6	6	80	49	7	Positive
SAM	399.2	Unit	298.1	Unit	1	3	80	10	7	Positive
SAM	399.2	Unit	250.4	Unit	1	3	80	9	7	Positive
SAM	399.2	Unit	136.2	Unit	1	3	80	25	7	Positive
SAM	399.2	Unit	97	Unit	1	3	80	25	7	Positive
t2C	260.2	Unit	128.1	Unit	8.44	25	80	9	7	Positive
t2C	260.2	Unit	111.1	Unit	8.44	25	80	45	7	Positive
t2C	260.2	Unit	94.1	Unit	8.44	25	80	41	7	Positive
t2C	260.2	Unit	67.1	Unit	8.44	25	80	60	7	Positive
t6A	413.2	Unit	281.1	Unit	11.5	8	80	5	7	Positive
t6A	413.2	Unit	162.1	Unit	11.5	8	80	20	7	Positive
t6A	413.2	Unit	136.1	Unit	11.5	8	80	30	7	Positive
t6A	413.2	Unit	119.1	Unit	11.5	8	80	60	7	Positive
TMG	326.2	Unit	194.2	Unit	9.1	6	80	9	7	Positive
TMG	326.2	Unit	149.1	Unit	9.1	6	80	45	7	Positive
TMG	326.2	Unit	124.1	Unit	9.1	6	80	45	7	Positive
TMG	326.2	Unit	55.2	Unit	9.1	6	80	68	7	Positive
U	245.1	Unit	113.1	Unit	3	6	80	9	7	Positive
U	245.1	Unit	96.1	Unit	3	6	80	33	7	Positive
U	245.1	Unit	70.1	Unit	3	6	80	33	7	Positive
U	245.1	Unit	57.1	Unit	3	6	80	25	7	Positive
Xanthine	153.1	Unit	136.1	Unit	3.8	5	80	13	7	Positive
Xanthine	153.1	Unit	110.1	Unit	3.8	5	80	17	7	Positive
Xanthine	153.1	Unit	81.1	Unit	3.8	5	80	25	7	Positive
Xanthine	153.1	Unit	55.1	Unit	3.8	5	80	33	7	Positive
Xanthosine	285.1	Unit	153.1	Unit	7.9	6	80	5	7	Positive
Xanthosine	285.1	Unit	136.1	Unit	7.9	6	80	33	7	Positive
Xanthosine	285.1	Unit	110.1	Unit	7.9	6	80	13	7	Positive
Xanthosine	285.1	Unit	57.1	Unit	7.9	6	80	25	7	Positive
XMP	365.1	Unit	153.1	Unit	3	5	80	9	7	Positive
XMP	365.1	Unit	136.1	Unit	3	5	80	45	7	Positive
XMP	365.1	Unit	97.1	Unit	3	5	80	9	7	Positive
XMP	365.1	Unit	69.1	Unit	3	5	80	41	7	Positive
