# Supplementary material for: Metabolic Phenotyping of Anks3 Depletion in mIMCD-3 cells - a Putative Nephronophthisis Candidate
Source: Sci Rep. 2018 Jun 13;8:9022. doi: 10.1038/s41598-018-27389-y (PMC5998149; doi:10.1038/s41598-018-27389-y)
Supplement: Supplementary file 3 — IS Matrices [file 41598_2018_27389_MOESM3_ESM.xlsx]

## Sheet: GC-MS Annotated Peak Matrix
Name	Formula	Match	RI_DB	RI_Exp	RI_DEV	08A0	17A0	49A0	54A0	14A1	15A1	19A1	44A1	09A3	29A3	30A3	50A3	25A5	34A5	41A5	42A5	16A7	33A7	35A7	55A7	18L0	26L0	32L0	40L0	07L1	12L1	43L1	53L1	27L3	28L3	36L3	48L3	24L5	37L5	45L5	47L5	11L7	20L7	23L7	39L7	04POOL	21POOL	38POOL	51POOL
2-Hydroxypyridine 1TMS	C8H13NOSi	948	1013.56	1047.05	0.0330445	176044	212777	364100	311658	192647	178276	0	290075	241929	241982	408631	293998	214558	260813	290315	278685	195907	276442	0	341788	211004	0	279838	307444	170864	198293	372668	270913	223646	145976	268474	391327	238631	332115	369146	267121	198812	251050	272004	0	153633	253584	343556	396455
Pyruvic acid MEOX 1TMS	C7H15NO3Si	951	1026	1061.49	0.0345953	4561864	5435821	6860672	5990452	5072961	4666825	4465169	2971761	3804455	5068901	3186357	3611472	5125580	3579017	5660042	4791344	3686244	5983991	3976258	4044508	5036011	7149715	10822172	8475294	5495986	7133637	5834971	7877579	4419316	3585133	4073882	5504372	9742855	7257110	13064938	9627568	7705384	11193512	10427185	11171253	5235646	4512880	2913923	3079759
Lactic acid 2TMS	C9H22O3Si2	968	1066	1072.99	0.00655853	210062970	174475704	269832863	259556707	141713156	259734482	207269861	199136490	189716049	127725773	247986783	221856622	311006031	277542138	361918849	308741456	254161744	318520623	320984893	346563135	203692876	302753252	329525070	235717372	234880598	271152815	278048874	289619851	226593460	198321983	220411528	234416806	336532142	224552902	284493787	359867706	301704304	424979330	344780597	422792186	162441281	157454737	208383920	224463388
Glycolic acid 2TMS	C8H20O3Si2	916	1081	1083.75	0.00254542	247763	79351	291015	340647	54291	285668	309792	299821	215317	163164	274322	286797	313555	247785	440970	345339	299153	462794	363185	283301	82707	280521	252172	107531	219966	285209	119658	385384	307061	293053	242590	379805	363190	94711	153469	383708	329805	446873	356737	490983	0	104461	142079	55464
L-Valine 1TMS	C8H19NO2Si	961	1094	1095.61	0.0014725	13626481	2416832	641569	16462347	2732568	14491085	12202989	8535635	14162917	5415174	16645132	13383545	19253484	14969955	22475337	21688859	21132608	202693	20205295	22329379	6594604	15896473	2654117	2383716	13177623	0	9836295	18687986	14885703	16830703	17587061	17361048	16193624	6059372	5660227	17243311	12505128	18069385	632962	19940750	0	7112931	10606946	10884834
L-Alanine 2TMS	C9H23NO2Si2	960	1095	1114.57	0.0178692	68216305	221490222	0	93493099	292370023	75126539	73580219	308319914	64609710	263588959	77534924	198101054	81337028	244282162	85993902	88204846	82916163	0	177094046	6231621	323330279	95257152	0	0	111837996	299798031	372170270	107517149	91696992	119930018	128193176	93808785	84625639	373861108	0	90604251	72284359	107835882	0	93268102	267102293	308881163	176207256	153135148
Glycine 2TMS	C8H21NO2Si2	925	1105	1129.2	0.0219033	33290891	9288451	11145201	48072836	7192271	35483623	38633546	12606858	42999476	28484776	51984123	13604790	60442974	19989935	70394333	73558346	58785682	14481331	57639355	29874757	13135869	51572772	17141444	14174501	43304257	7162373	14274307	67602317	59097385	58346486	60484815	74928421	59843613	13858266	14474527	72819569	51419799	71245085	9955690	69259540	4803978	12324603	15024842	11435061
L-Isoleucine 1TMS	C9H21NO2Si	947	1179	1186.58	0.00642914	7280187	1075749	529338	9610459	1046481	7650549	8227646	4553350	8093003	5197626	9032114	6978217	8794451	6441984	11434307	11125210	8752184	0	8931584	9188724	4859237	8263086	3291830	1810603	8212592	0	5185701	11928565	9733191	10478335	10303874	9433561	8095638	2751897	1780376	10298807	8215605	9957906	397453	12107851	1014061	3159812	5014872	5084939
3-Hydroxyisobutyric acid 2TMS	C10H24O3Si2	901	1167	1166.26	0.00062992	3078744	2651680	3348567	4126675	2577235	3668113	3171463	3349734	2823763	2455006	3502480	3072097	5432163	4984668	6366703	6203551	6008810	6625655	6637946	7960511	2983513	4284457	4392155	3263439	3065291	2188867	3759112	4642956	3184215	3070502	3112699	3690375	4328910	3458132	4442058	5048413	3645601	6121097	4277686	5804590	2195530	2317512	2847691	3079909
L-Proline 1TMS	C8H17NO2Si	941	1178	1183.87	0.00498204	5590774	1858663	1116319	8939350	1631151	7891881	7087807	8305400	8697836	8409103	8407884	9273142	17562748	17120335	18852864	19195374	15661296	0	20827660	23533175	0	12350171	3899436	3172504	0	0	0	10802898	7962449	7902211	8565964	10682548	10478769	5486561	3168085	13566291	7898144	9906935	1353892	13373569	2456435	0	6970438	6516452
Methylphosphoric acid 2TMS	C7H21O4PSi2	906	1170	1187.81	0.015223	5734195	4388187	4376370	8389712	2094185	4870549	3515120	3898261	5420386	4453026	4945907	5569256	4160971	5169644	9721410	8694881	5861086	5246419	6459724	8370084	2195324	6287401	2779626	2907694	4294166	1147213	2598698	6324318	4314407	6276758	5484820	4715936	4766000	1521969	4245671	5556038	5361461	3334869	1913097	4948917	2081458	2715206	3155821	3376178
2-Keto-3-methylvaleric acid 1TMS 1	C10H21NO3Si	814	1165	1190.88	0.0222155	52567	53735	63546	119268	0	57551	0	81658	62682	0	56621	0	102146	103090	132228	98316	66383	101489	80504	0	87526	115055	88590	0	86517	0	0	131427	54642	0	0	0	146143	0	169182	142255	88681	0	84543	227075	39067	0	59798	59372
2-Keto-3-methylvaleric acid 1TMS 2	C10H21NO3Si	851	1165	1211.65	0.0400465	120419	132461	182006	169755	108362	155604	127164	177980	171791	105104	151739	173651	291915	227713	340489	266264	234257	246975	292886	327994	160390	248441	267764	218713	187331	129012	307881	254695	126326	100493	172969	172594	320572	255075	417310	367168	229023	470637	242197	425743	83612	80449	98585	98637
L-Valine 2TMS	C11H27NO2Si2	954	1224	1225.95	0.00159298	4193635	33280707	41859181	8151014	33161943	5179085	6960259	24427592	7461774	30054064	4901285	23759098	11163939	25311877	11467884	14018243	8992466	67785268	15838539	35347424	21975541	6799757	43761043	41506830	6648571	32835472	27112856	10636259	8675021	6217952	6131268	9958577	7892985	35317656	43348844	10370900	7423109	4153273	39099367	7739393	27313869	20756332	7691384	8343931
Urea 2TMS	C7H20N2OSi2	964	1249	1248.42	0.000465073	10433869	11165137	17824074	10162430	11038014	11941291	11982964	18847286	8568698	13559269	8823720	18115476	12712362	18515533	14300737	14703415	7707771	15329506	16992339	26345774	15290103	10737864	24953637	13952066	8945267	10298105	22744634	14621740	12669714	8816564	6964801	8422275	12786974	24171888	32427601	14047603	11159482	10185400	14189860	21861077	5792840	7704204	16050563	16790416
L-Serine 2TMS	C9H23NO3Si2	961	1252	1268.82	0.0134333	131884333	37418470	23048575	125942818	16966141	133697032	110910026	70026970	112395888	54301089	157825238	56987544	140914023	64518047	168623103	160014357	168844659	19866484	87338035	104139417	88274347	139428306	32748138	49894160	117874139	9047649	63319198	196651607	141168131	189402678	206507719	168335790	143838285	37839145	33755691	171148343	123735986	196970781	17036792	183960749	20505645	45459644	76671112	81329369
Glycerol 3TMS	C12H32O3Si3	886	1289	1284.69	0.0033469	10572112	20119106	6541619	10274549	5793215	17866114	13717365	31969000	8995549	9478271	0	34236175	12589948	36288691	30980220	12312184	22573808	0	38213859	0	15578085	0	10585452	14291373	7013281	6193435	17297650	0	26506726	21585093	0	34848750	18919264	16059190	19473358	10793909	8949939	15911473	7781193	23918060	3170266	7488123	7556571	17418468
L-Threonine 2TMS	C10H25NO3Si2	961	1292	1306.26	0.0110353	53390435	31130434	0	56467690	18905113	40404975	43451599	58908266	38779448	37618992	43948347	40714316	48899246	45751508	75259006	57315984	48792512	0	48167851	63192165	55585982	34016969	26348842	0	26695619	11114085	56156953	50030459	54689426	41431670	56793737	80277814	40914241	30000232	33468708	64637995	27494138	49374367	17697106	78579155	15887270	28356943	43493308	51948213
Glycine 3TMS	C11H29NO2Si3	948	1319.8	1320.45	0.000495754	112108319	205268094	261017933	176268318	228263552	134274271	148486035	259018915	174180622	259094022	168791454	316366099	315435813	406560507	307772623	338398940	285771469	622296200	369246492	537102570	261477848	247606780	351787403	340986521	217452134	281317246	644948488	290911579	254687705	210619557	233208637	257543137	230660664	361498056	398601430	266692630	224742078	0	319807100	280757921	213108153	260996932	266878544	289478040
Picolinic acid TMS	C9H13NO2Si	911	1288	1331.06	0.0334322	19852	0	80237	124024	0	30118	38878	83884	24160	45574	71854	101489	60501	63879	102718	92412	37854	52457	84827	109287	0	52962	58636	64841	17954	0	112474	126721	49051	63638	82780	121130	61893	62621	102422	142874	25836	49105	71441	99838	0	0	46577	0
Glyceric acid 3TMS	C12H30O4Si3	864	1344	1342.48	0.001128	211636	0	0	114361	0	95582	74016	0	109228	0	94463	0	134683	300597	198174	189507	136840	326161	0	158029	240575	150014	0	0	0	0	0	174570	104412	96347	86417	116906	149422	219551	0	154291	178506	0	276905	167676	0	135197	234443	227498
Uracil 2TMS	C10H20N2O2Si2	913	1343	1349.58	0.00490259	755561	1573949	5699359	4833739	1528837	1297978	1636314	6179813	929086	3940380	3683179	4762512	2146177	4636659	3438221	4376468	1395764	3873169	4374853	7006987	1873149	3707828	4205807	4751519	1001957	1205509	6280341	4729651	3281714	3483791	3788328	4099920	3225827	4570621	5789413	4670338	1289725	1776357	3106960	4448230	817615	3364876	4353368	2318367
Fumaric acid 2TMS	C10H20O4Si2	955	1353	1350.67	0.00172312	4888614	3026262	4821659	5865996	3815414	5255305	5164434	4786707	5009889	4652895	5453300	5410492	6028401	5239977	5980524	6053750	4196492	4341929	5084340	6430043	2502709	5487867	4283868	4401908	4621185	2729576	5069710	6034730	5523360	5463022	5743773	5834183	5496715	4688305	5491149	6647930	5008254	4764041	4017816	6006000	2601708	0	3854442	6962894
Nonanoic acid TMS	C12H26O2Si	947	1355	1362.4	0.00546374	2493897	1855523	3140475	3089609	1324279	2815034	3369668	3529483	1941420	3247865	2162112	3929391	3097891	3837597	3496859	3270370	2867819	1314210	3372505	3304448	1848281	2727514	1887818	3568611	2118460	1202509	2290049	5061231	2926728	2685619	2960430	4320649	3029945	2292012	2328669	3466243	2432013	2761463	1065297	4848201	933541	1464682	1654909	2045937
L-Serine 3TMS	C12H31NO3Si3	967	1368	1371.63	0.00265241	6909657	167741533	237542556	98165267	207846166	27849813	75971372	163702794	53883005	143203961	16013097	201498922	149403920	251686128	121138790	152156586	20580959	336152499	208504817	294189443	142900441	138979203	278336114	256119444	114004345	233153060	311383200	127914395	153650871	69391691	42657143	126694117	123675238	299149893	373153864	144321114	120361468	2544421	272699764	109261784	160154184	178219307	166386485	185617227
L-Threonine 3TMS	C13H33NO3Si3	956	1367	1398.74	0.0232158	109402697	145223724	206059907	156132170	175188475	151482596	148288153	152792401	139092096	145031078	165717834	204127401	237534595	252615070	222281172	244826667	203464949	284478387	249408524	329062078	136842918	239753579	248428396	223391506	202339507	201172657	273406670	282246087	227811292	231490933	239268870	221568678	227867127	238834093	288617670	220007061	209650535	195645728	213328946	211903359	144283973	163445525	86534180	87800076
L-Aspartic acid 2TMS	C10H23NO4Si2	704	1420	1403.22	0.0118171	4066551	730747	1288480	7169621	277664	6804852	4375719	2624223	3350604	1894178	7237257	2902284	6906578	2633278	10300026	7611712	6434742	0	4243731	6432014	1240462	5814122	1589839	1950353	4346265	0	3190497	13556890	8236659	9596819	7855521	11700173	7050844	1794066	1354267	8685724	5788916	6513843	759677	10958727	90795	955302	5495694	6275839
Thymine 2TMS	C11H22N2O2Si2	914	1412	1411.93	4.88618e-05	331587	392936	443727	756299	340784	358878	447974	612091	425587	512828	617674	611200	516681	755638	795265	764062	291823	385620	444659	702883	394229	511594	452823	257238	388707	253284	1358530	794146	517165	508959	524669	723468	456159	440766	543757	736039	343932	616008	515414	822751	264037	323230	384796	370976
L-Aspartic acid 2TMS	C10H23NO4Si2	950	1420	1428.59	0.00604818	15875171	13001757	11770695	14778383	9493779	10018175	13255370	26419895	7700965	13572318	7633114	22851070	11203186	15068653	15849183	8884863	6632433	5716158	6661651	18969441	22050913	13477772	9404224	15380873	7997160	3664863	20349656	15567954	13244126	14757672	14851934	16772016	7251522	12559146	12457825	10090754	7392883	8617886	5858440	17210030	6044764	14009424	18060040	24964977
b-Alanine 3TMS	C12H31NO2Si3	934	1433	1436.61	0.00252184	30318255	28024771	37528644	42671606	30397349	34997249	40869074	41826728	34835367	32391274	39336394	52367939	38829267	23205967	44034942	44383864	23887183	23329132	35278569	37544241	34075273	46390184	41914502	40988402	35730472	35585342	63415394	56221154	47553472	46875290	45280288	56627256	44862224	40790255	46549292	55852759	37153360	30863181	36859885	52691087	22033167	14409641	19726554	21556340
Diethanolamine 3TMS	C13H35NO2Si3	847	1428	1446.3	0.0128127	53820	100405	108129	115076	202569	100681	119827	175208	106992	0	139990	0	88164	0	145943	119309	109200	192648	168883	200052	92287	121049	126484	102809	101834	0	230665	94499	129266	111820	95772	89266	105533	149516	179002	126039	103627	90902	211419	96349	94171	98522	132131	152439
Aminomalonic acid 3TMS	C12H29NO4Si3	954	1485	1482.18	0.00190112	11914450	7655550	9595558	16861604	6392657	19101894	16482071	11739414	17976477	11770270	22630459	11863411	30208753	12815466	29095521	33833806	35998540	30093602	26264474	25005432	6726100	19458727	8999132	9407542	16551081	7605289	9396955	24100712	22908736	23622883	21551014	21643946	18125485	8127436	13205397	22465716	20011948	16557989	9447969	14481028	6305475	5336529	4922473	5707838
Malic acid 3TMS	C13H30O5Si3	964	1499	1498.11	0.000591989	41466168	34584368	42255432	52395215	23801969	43210354	39901807	40082661	39082882	37446075	44323688	27690623	49743908	24799395	49910250	51270785	40286345	36031194	24472273	28374227	15895629	46910426	37954384	37067052	36175412	25565179	28908320	55287948	50509135	47232049	49404281	55250050	45120361	26308837	35781576	53344795	42619905	45039358	39363495	54404361	14292484	14530728	16214494	17390812
Asparagine -H2O 2TMS	C10H22N2O2Si2	839	1499	1510.66	0.00778129	275327	409216	698590	540846	497751	562935	476935	508939	647327	488428	627097	966821	835687	1033446	718496	766465	564057	646644	611401	0	331015	434281	535630	684380	498694	441803	552204	751506	534482	339023	459047	559577	437071	465257	620992	519253	309844	185519	530712	571398	0	299707	360142	327949
DL-Threitol 4TMS	C16H42O4Si4	958	1510	1523.84	0.00916474	9059053	7189135	10042002	12550966	7797910	8774244	9019610	11953694	8556749	8453893	9892689	10211683	11641768	9691440	13792384	13595144	8814913	10344604	5521863	11318439	5350730	10746245	10235617	10326908	9426041	6275003	11566777	13369902	9504345	8838186	9539280	10869130	10950852	10428330	11564547	12810762	8982397	14627063	7690856	16219244	7674960	8389053	6730350	7556413
L-Aspartic acid 3TMS	C13H31NO4Si3	952	1522	1532.98	0.00721306	123058634	84503927	120196065	156603216	112827278	140254963	151992823	121604432	130446720	87927336	151847106	125659036	118048031	109368389	123688408	137344792	110167442	95696824	71041711	136570064	92587206	179946138	119964440	116974731	156434236	97799489	151561183	199647216	174673397	166581841	184463238	188584744	153259766	126453721	131729176	180765151	152496248	145431159	109337544	188541500	63729745	64989385	62511480	60404806
L-Glutamic acid 3TMS dehydrated	C5H9NO4	934	1529	1536.49	0.00489943	52320358	68833701	84139364	118888939	43097475	56018256	75901832	82518191	32654462	77413385	69457999	68882175	89003875	86552428	95205536	78728285	78162399	78109392	52102679	112157924	52858331	77134820	75189024	72043205	60730160	41601031	100375324	86942525	83851862	61307069	71551744	31249249	66840045	66694008	87510272	101966663	53248472	91134812	75894341	112114222	48394127	58682878	85747985	71208773
Cytosine 2TMS	C10H21N3OSi2	919	1519	1537.3	0.0120457	2054956	2124311	2484310	0	2329808	2109923	0	2431882	0	2373210	2474087	2262009	0	2098586	0	0	1321233	1641848	1621759	1729761	1744492	0	2202325	1821034	0	1784248	2208206	0	0	1980732	1788438	0	1967565	2061785	2231646	0	0	1673703	1736436	1959759	1867391	1836760	1744680	1916251
L-Glutamic acid 2TMS	C11H25NO4Si2	831	1536	1535.44	0.000365497	41392832	20355417	1972877	43769595	12613561	38157073	0	43594581	28220768	28423580	27596528	34778218	34356468	34279211	58032455	93402365	42584033	21353425	32292041	43613146	30436852	19819558	13586513	9821014	0	2795929	31419640	28234623	0	37146334	40450115	0	23518702	23922504	12205927	0	0	23322112	3255690	43144734	9461913	20194361	27705865	35683161
trans-4-Hydroxyproline 3TMS	C14H33NO3Si3	927	1530	1539.85	0.00644039	9923359	11634826	11111559	8408624	11155209	7675685	13036642	13720078	7322553	13044932	8429836	9063586	17450548	15762083	13345560	11507483	14000558	11922932	13528616	16155285	8011094	21310017	10979429	13102667	22251943	3890595	13056494	15733559	20629560	14729166	12524808	24761165	20437110	12818545	15579143	9720518	22157067	16297951	12228994	24120570	7544624	7263954	6692001	6797293
4-Aminobutanoic acid 3TMS	C13H33NO2Si3	904	1541	1541.85	0.000551888	3784810	4797176	5789732	5097538	10805089	5063344	7140203	10348746	7977853	11624971	9935043	11065955	9338557	6079869	10013155	11244462	5359426	10747935	9240718	11204206	7489765	10586584	11244444	8653354	9262943	8060075	8603516	16033863	12962863	10566649	13803540	13510060	10543228	11193491	9922659	13255351	9619164	7158576	14099677	12650765	3230564	4861385	4201557	4886327
DL-Phenylalanine TMS	C12H19NO2Si	952	1559	1556.57	0.00156099	2855318	1764318	1361852	4161786	1031097	2912645	3424044	4723721	3081584	3139884	2864911	4055363	6573371	4716337	9024411	6295849	4982527	0	4787189	8919686	4934073	3452209	0	2082874	2430392	0	3624167	3873173	3984957	3435569	3718023	5253614	3262067	2155068	0	4150973	2896376	2803316	0	5341294	1213465	3547481	4054258	5571289
L-Threonic acid 4TMS	C16H40O5Si4	940	1523	1562.17	0.0257176	3100377	2584367	3226635	4394147	2181462	3451403	3027857	3664819	3945310	2981172	5073418	2829587	6169901	2558295	7668029	6603300	4223959	5922123	3183964	3553575	1411868	3921327	3486208	3518863	3203646	2202965	3346107	5097563	3030481	3133310	3441410	4345480	3989323	2320763	3373554	4146620	3500904	4199082	2531648	6449959	2501040	2397889	1844766	2047953
L-Cysteine 3TMS	C12H31NO2SSi3	951	1568	1569.25	0.000798659	2512373	3321668	4066883	3789543	3513496	2648374	2658623	3261612	3194552	3032686	2736380	3698569	9651789	9665627	10035145	9389495	9740547	13073177	7999007	13870946	7187397	11484267	10632493	9407417	8276254	7787156	12005728	11759313	10633069	9518224	9254994	12115668	9168774	10281800	13000266	10904410	8268365	9815325	8376296	10838194	4908580	6015042	4178457	4096050
Creatinine 3TMS	C13H31N3OSi3	860	1559	1573.94	0.00958511	300153	338646	212500	301783	259344	357483	380921	335495	821786	676130	697818	208274	644256	236890	708691	591089	1158098	1289188	535330	805134	435361	445850	333349	452308	592870	228210	225683	592522	399379	565663	626122	479625	491888	342896	666382	495197	585462	489641	303348	463723	320604	250093	230095	129321
Hypotaurine 3TMS	C11H31NO2SSi3	958	1607	1616.68	0.00602239	29278585	30492713	38348136	29712897	22268024	36352013	22164132	39411711	16248747	33749183	42991268	30875407	29857337	24805099	25821548	38623666	21051947	24999483	14694385	22424011	15668201	26493375	35093130	33190488	25337849	21229366	30966178	51656219	44223518	42926244	44266068	28192596	22609655	29860980	37394223	31996954	31949223	34162032	31719529	27393090	13042970	16217528	15657680	15353670
L-Glutamic acid 3TMS	C14H33NO4Si3	957	1651	1633.69	0.0104868	217150854	178083103	238229860	225913203	153296702	240836163	147451912	227859710	133259123	214517682	279033670	191279422	137457251	190595085	154964169	233405719	242874035	211060524	161899219	235101807	89060189	104032531	167565168	165620403	99025390	119815403	181734813	230868768	109484400	212693812	227543708	132542257	126732527	134679251	186303105	270877541	97767171	163303680	139530911	118701779	91092483	97735328	77845254	83009683
L-Phenylalanine 2TMS	C15H27NO2Si2	941	1636	1644.14	0.00497352	31939040	29778595	37603429	24599381	32045600	35485869	24292754	37054060	22629569	33108907	44118588	35597766	45667696	48797599	35937125	44940962	68774890	74559985	55408815	74132053	19354000	27042529	39170332	37316216	37943845	31588654	37572760	51977210	27547808	40673159	43026323	26791953	26524871	40980808	47935571	30194911	26376237	44796805	34915826	30096926	25263414	23434418	23894332	22762970
Lauric acid TMS	C15H32O2Si	930	1655	1655.83	0.000499764	1401249	1586058	1639062	1581659	1326859	1524709	1218165	1787360	1372652	1059665	1649888	1124442	1533565	1042236	1756287	1535761	1194097	1569858	722365	1469342	580486	1292193	1339982	1503444	1258974	977872	1646967	1897688	1934057	1338532	1467115	809449	779264	1244346	1602727	1300921	1695382	1282873	1329612	822984	686655	473273	1036192	679691
Homocysteine 3TMS	C13H33NO2SSi3	859	1676	1678.04	0.00121465	555487	375452	0	1077802	0	0	0	0	0	0	0	0	0	0	0	0	0	0	0	0	380447	682438	0	0	0	0	343388	0	628433	0	0	0	0	0	0	882697	0	0	0	0	0	0	0	0
L-Asparagine 3TMS	C13H32N2O3Si3	753	1670	1686.92	0.0101345	1505756	1274142	2599211	2157666	1504521	1940077	1733208	2436181	1526530	1695260	1936404	1524299	2814545	2302385	0	3389136	2712954	4193715	2420221	2801093	0	1116762	1840435	1943260	923128	0	1092191	1870528	913714	1838888	1998657	0	1142516	2222193	2901142	0	947259	1361964	1446959	0	0	987614	0	0
Pyrophosphate 4TMS	C12H36O7P2Si4	908	1677	1689.5	0.00745642	36223211	9294931	2246235	1997663	16712585	23166028	11688604	3484420	20341726	3381049	8521117	1371242	9170925	2979099	3018966	7062425	21850817	5931604	5346646	1867066	20700344	12044397	6747365	3134944	45161692	14314924	4257589	4321066	12157214	10148602	6839340	3574805	13551964	3985765	4451935	6405388	35956188	35646182	9810939	8414399	27191791	4726800	1537976	836669
Taurine 3TMS	C11H31NO3SSi3	966	1668	1690.3	0.0133672	31621419	34346569	20545541	24626869	27061395	32984189	24969965	19320948	29192183	23885905	36862405	25000878	15682627	24326235	14985804	19760594	16963879	19712534	17433614	21471494	22129213	28868882	23602613	15878107	37678818	26675025	19772087	29334255	15543955	28591786	24539899	17257934	23617386	21792860	15436647	18015290	40455816	45705539	23168199	27783523	38225234	19369709	17727266	17683764
2-Aminoadipic acid 3TMS	C15H35NO4Si3	862	1719	1729.79	0.00627664	1016770	489002	935071	938848	822959	1016362	1084976	789004	1126198	1151119	1260516	920417	1703464	1382645	1661054	1895696	1641821	1660273	1250725	2036136	587913	1040755	939525	849790	1003221	840416	1081721	1222735	1233630	1359699	1276896	950184	1073764	854461	1005364	968215	1011582	847806	721700	1165804	621891	656423	706574	962523
Ribitol 5TMS	C20H52O5Si5	960	1747	1753.25	0.00357604	90419529	89015195	116872510	115076765	92705291	97762424	99081751	113797266	88552588	91863862	108656741	117094722	112805221	103430706	75839393	119610203	93020313	102113743	79016379	132844906	62307892	95831956	88181505	102474534	80791504	77475399	109519741	118376428	97549070	102946838	106617589	73637054	90210890	95860636	107457997	113890525	83845389	100243224	77796472	71149707	68155176	71762652	73827829	76221620
Putrescine 4TMS	C16H44N2Si4	956	1746	1756.85	0.00621678	2942110	3719473	4997176	5550890	5240454	2273408	3616158	3425119	3905084	4415370	4257351	4483001	4591669	4771534	5938393	4906985	4190507	8852334	4205519	5426667	6759529	10898498	9440709	8268178	7131924	6516644	10188958	10625515	11227930	11175655	10822639	12685717	9948756	10158423	8729941	10926194	8221502	6231254	7188915	10086078	3873286	4474077	5110622	4848700
Dihydroxyacetone phosphate MEOX 3TMS	C13H34NO6PSi3	844	1751	1765.63	0.00835277	802642	299254	898309	518242	340356	749741	727031	329972	667180	629543	836134	400238	1052128	1381914	1626708	1318442	1384474	1261668	869407	1823042	181511	494635	48568	299964	521667	233357	266392	788686	918059	594689	681043	1032621	413211	343014	478657	570183	623583	0	360388	0	313734	340773	366796	370206
Glycerol-3-phosphate 4TMS	C15H41O6PSi4	963	1780	1784.76	0.00267486	185623160	170745033	235667208	207592641	207585545	234533127	193208058	219774735	154768232	153149559	158470977	182194247	219994073	232172158	212080113	271646760	227712393	239302232	202108724	253570527	125495956	146546337	145549464	161547640	157526830	129152611	178476873	172098752	151341071	161191858	171379255	150297160	142257882	149056979	149390324	145037783	127306811	123743127	131732265	152730761	142725438	139015976	157167279	162021686
Phosphorylethanolamine 4TMS	C14H40NO4PSi4	920	1791	1805.49	0.00808906	105344003	103098908	155344824	112308090	90770904	133158043	95107222	122113650	52048381	75316041	95581256	84976022	14666884	14315617	12822313	18294560	4210505	3863709	3782062	5356874	24798720	33245858	36141535	40927205	25352631	25792457	38589536	50927320	29873570	37526975	42859660	29032834	37575690	39663084	33936072	30510878	27877411	35141443	33832389	34131557	29748668	35157460	41595683	41139510
D-Fucitol 5TMS	C21H54O5Si5	773	1770	1816.54	0.0262943	268271	251466	352410	203279	296991	483228	280361	205912	100870	0	0	293766	313338	281834	0	319667	0	315899	0	190033	143247	157336	370039	306334	136510	284034	195778	471942	153804	250811	287426	385710	0	398314	332067	0	401729	514469	183214	0	0	0	0	235038
Hypoxanthine 2TMS	C11H20N4OSi2	813	1811	1822.26	0.00621684	156920	117886	242968	139651	84891	196507	199796	120157	121504	148216	160446	191138	191346	104351	261325	203774	144076	102321	92248	184505	0	171296	165705	99405	146477	72073	161407	196100	106277	124425	270453	138416	140766	99895	230903	139749	113707	118062	111293	126749	0	75697	79306	104183
Glyceric acid-3-phosphate 4TMS	C15H39O7PSi4	956	1814	1831.1	0.0094253	3703239	2570141	4836978	2279139	2638141	3495249	2569331	2889536	2941149	4336722	4482018	3167627	4251668	4133726	3028305	5556101	4142514	5729250	2505100	3561543	3410586	4185045	5147621	5369993	4610084	3180479	4145601	5338535	3971911	2795707	4301172	2844331	2987352	4887843	5261467	4456220	3399874	4757366	4930315	3583347	2432815	2529318	2765618	2885372
Cysteinylglycine	C5H10N2O3S	875	1824	1836.48	0.00684058	4989868	3999568	7438609	10847264	2852882	4081234	5585261	3697508	5304528	11899440	5178333	5413661	12514706	11015111	16625433	18077183	11123781	9812762	8464837	9243977	11718604	17704820	21454849	20404808	9621106	12278853	28412090	21598555	14133344	14300632	18113431	21634586	14069551	7849648	25439447	20809135	1893488	15257914	19685916	24756249	3699501	2893584	3522484	0
Citric acid 4TMS	C18H40O7Si4	940	1845	1842.2	0.00152032	72221205	61152967	75785193	62561181	51333106	76705682	56549998	77496947	51547275	66124689	92053652	60514504	62596284	64910899	59380945	98561026	70527361	67485550	55010710	64440413	49310510	65810107	70391129	66256846	66722337	44827946	63590348	94531802	56963425	75779941	71684996	54458834	61113036	58896324	69152249	64354900	54901871	78360295	60589024	68868643	38084125	43533132	45914786	48569003
O-Phosphoserine 4TMS	C15H40NO6PSi4	811	1850	1861.35	0.00613372	1888880	2271913	4955260	2418787	2149558	1995451	2237890	3061823	1944932	4345795	3310467	3393815	6324254	2086672	1856820	2574802	5046693	2717249	2233395	3076051	2274004	3079790	3047256	5674355	2631027	2803328	4642196	4195406	2886695	3342896	4015173	3399997	2921963	4536547	4076376	4042079	2307400	1589281	2825911	2422436	2451558	3502446	2907076	3934402
L-Lysine 3TMS	C15H38N2O2Si3	821	1849	1868.05	0.0103029	2591584	2599151	2122088	3068213	2976769	3181943	2866688	3457967	2564356	2184016	1336362	2008910	1330258	0	1823498	2412644	1871199	1034358	1277081	1071958	3078244	3794898	3660784	2425125	3232074	0	3981805	3549230	3348044	2896648	2540917	4248675	3668226	2257883	2575420	3367079	3804912	3492155	2130726	4412211	1834243	2134841	1687849	1617786
Adenine 2TMS	C11H21N5Si2	956	1880	1886.12	0.00325769	2726648	2558282	3007125	3507518	2192591	2049138	2498681	2577709	2361945	2776870	2771559	3037297	2939696	2897830	2956296	3419781	2613033	2678880	2446877	3503648	1665302	2688977	1953704	2242964	2000443	1728394	2625823	2833173	2559639	2638966	2815736	3259882	2080374	2384378	2219550	3115718	2062472	1969108	1660615	2599459	1489784	1798301	2101720	1937702
L-Tyrosine 2TMS	C15H27NO3Si2	895	1901	1899.73	0.000667794	4941156	0	0	2298974	0	5181473	2015880	0	1484227	0	0	0	2595630	0	3685009	3177030	3255011	0	2378739	5164861	0	1452268	0	0	4556389	0	0	3611335	2033714	0	5661568	2642864	2046776	2489731	0	2282332	4715300	6272901	0	3039935	0	1964393	2809951	3078792
D-Fructose MEOX 5TMS	C22H55NO6Si5	938	1875	1906.06	0.0165666	138385946	139735305	171864353	138575760	124753608	145216026	151563387	164630299	105476452	150828130	129361944	167056465	156197565	142011906	128632761	161085092	108563945	124435862	93985149	156852665	86210532	106036641	142916119	116488813	101553723	85420181	134043242	148928692	105888668	106948581	110427255	101830145	86975216	119296684	137834978	106867714	103337175	135951584	88858421	114945973	75669575	80220611	93624205	93866088
D-Glucose MEOX 5TMS	C22H55NO6Si5	911	1883	1935.03	0.0276318	474281715	543757378	590232159	407651544	469080163	287158892	327169757	509765991	306197838	438827923	444360685	424661682	356741641	426408307	423735133	363741377	347324189	528845897	279943057	366675414	451789922	395885318	645206994	605944793	316991042	398389176	598026633	445844936	305215507	398880190	369535659	355244920	386261562	584502501	778811937	366776252	348736682	774700405	465609978	500216408	311168103	365772750	404983840	426992996
L-Lysine 4TMS	C18H46N2O2Si4	941	1928	1941.11	0.0067989	26554819	29099403	36109568	35056683	28791439	24725186	26979013	33649417	26442264	28959846	31559052	32826949	46142563	44339298	56500095	49930875	42112319	49079692	45868612	57446305	30937991	40850428	46887166	38542924	32709449	27325900	48438327	48642335	39020906	37478557	35866609	46587175	37835780	45257321	50741760	47881793	38049458	44641481	40225773	50719010	22927954	27398796	33538313	31409875
L-Tyrosine 3TMS	C18H35NO3Si3	963	1959	1960.17	0.000596498	48557356	43035874	58711603	58455894	43487963	46683208	50401301	52648644	47905878	53282276	63373366	63085650	84384499	84996663	91179074	87617171	104546414	106843465	87184390	112395194	43744606	56392277	58759248	53640808	54412579	45875862	65898990	78562171	52296953	62883229	67897637	57890599	55721425	63048166	71975557	60811317	57791831	61233612	57125811	62659906	40846829	49287145	52115440	56912119
D-Sorbitol 6TMS	C24H62O6Si6	947	1920	1976.68	0.0295183	290841334	288051037	349011915	371250203	294104895	308499456	322039078	349523423	325152157	469181135	486136235	496407737	507541692	506713516	381114091	575615878	322680718	403670916	329485396	436696957	454697789	478338047	650321767	676183457	596780193	521101880	753976181	806669951	542062661	680592689	483399099	485960712	458489533	609865900	732437931	483031030	563355623	565856854	534331913	517098502	356549060	353926704	388202991	427291494
D-Glucose 5TMS	C21H52O6Si5	908	1926	2007.1	0.0421071	19424787	24681462	21410459	23803090	23353793	16967365	19043855	33754758	18103575	13846168	69934628	17350544	15017417	24494975	26922528	24689163	16751199	35700568	14010271	18114249	33797560	28781817	43773290	28212609	26861573	25008960	32466972	26529029	19873895	17259936	16789269	18352227	30316432	42106299	41779168	33093676	23887645	60729642	24793193	60160644	18206485	19330806	17507485	18946232
Pantothenic acid 3TMS	C18H41NO5Si3	922	1999	2015.71	0.00835936	1622948	1221553	1930057	1879618	1205435	1611583	1300054	1766649	2030521	1723087	2237214	1677238	2013511	1692507	2373259	2495329	2122078	2144773	1837996	2422542	1261774	1763719	1853977	1651244	1309558	1126847	1775927	2061819	1398863	1541171	1573993	1373922	1527263	1721335	2046567	1962856	1227409	2263069	1553677	2067736	1060130	1118175	1394117	1571333
Palmitic acid TMS	C19H40O2Si	951	2050	2049.12	0.00043081	23826683	22471770	32772906	25143806	19613906	22581846	25626665	27219355	25354323	25890054	27256516	28307672	27340557	28299635	31612358	39171624	24928987	28781213	26166088	31879481	17731027	20028978	19276502	23055878	17508621	21517686	30801806	33390247	34854545	41086752	34641474	27732976	25639002	26381346	28314007	36818908	70501778	28695995	27864968	33522003	18457202	22523004	26127294	25990553
Cytidine-5-monophosphate	C9H14N3O8P	907	2028	2050.32	0.011005	836235	1036837	1357825	1000529	989482	727348	702142	862825	805347	1059978	957416	973886	891931	983293	1218661	1266614	729615	839219	664707	841642	997083	1052873	1459319	953182	837247	1018174	1010651	1030843	986778	960349	962647	1115381	954469	1145852	1123448	1133045	1165346	980622	1079896	1276430	977201	899250	1041461	1090798
Cytidine-5-monophosphate 2	C9H14N3O8P	895	2028	2050.54	0.0111132	1305884	1509030	0	1603809	1419394	1194511	1105963	1328012	1281460	1504125	1564949	1445900	1504569	1554419	2023273	1938825	1212841	1367863	1041692	1299867	1469272	1607078	2024783	1516042	1280326	1400594	1600925	1619786	1504274	1430751	1505890	1666337	1502553	1781872	1724794	1650841	0	1457251	1597445	1933083	1401910	1407389	1607484	1678970
D-Gluconic acid 6TMS	C24H60O7Si6	923	2043	2058.69	0.00767938	6415235	5390673	7310485	8718841	4826192	7747639	7305615	6023263	7189513	7120392	9275305	7120190	10239403	7002309	9792942	11862234	8283982	7819475	7728519	9311257	2773089	5300356	4304746	3800550	3624233	2572486	3788299	5460109	4590679	5040656	5101552	5115688	4688241	4000292	4264224	5650961	3728500	4069367	3517463	5916246	2948757	3641012	4163981	4274184
Myo-Inositol 6TMS	C24H60O6Si6	947	2113	2137.43	0.0115605	916757197	913509557	980532845	680728585	340275858	874845438	791698677	1433020609	916181228	1252455770	1033633396	1096966824	990607796	417505745	563787557	931640424	1084549639	870542203	971562622	972032230	864584484	947602834	865177352	898801780	604021040	860441271	1018613816	536563844	881587731	1116228736	1012567290	840081271	762243196	1017898074	978643018	905220843	807368747	1032233657	959484925	930071760	760501406	924401804	872406877	1054509486
D-Ribose-5-phosphate MEOX 5TMS	C21H54NO8PSi5	795	2198	2149.75	0.0219528	1195063	962890	2027922	0	1298020	1346609	1163018	1725141	1229908	1507898	893729	1496482	1586575	1778013	1873012	1898742	0	1591368	0	1959349	0	445004	0	1070223	392925	0	830326	874788	0	726319	0	720178	0	755313	1233678	0	0	0	894965	0	0	807031	1240860	1264206
D-Ribose-5-phosphate MEOX 5TMS 2	C21H54NO8PSi5	821	2198	2149.61	0.0220152	1708078	1364167	2697769	1419751	1778651	2029542	1808325	2426569	1757325	2213783	1361354	2207639	2423737	2506119	2774831	2956373	1513184	2300002	1650401	2743955	967135	1183768	480511	1644032	931084	950683	1436904	1432482	1258252	1227088	1654653	1136462	1078360	1134360	1928615	1657424	605651	848198	759185	1199581	823339	1421359	1770356	1782223
Sedoheptulose MEOX 6TMS	C26H65NO7Si6	832	2140	2186.83	0.0218855	1130829	1140235	1775866	1112284	1292131	866734	1147596	1505766	1244939	1573989	1148620	1786921	1958520	1887536	2092732	2091777	1523932	1734518	1472928	2298161	725544	868839	1005865	343320	535515	714479	1068309	876943	685000	642926	741760	851464	774395	817693	1225766	928894	678081	951663	715502	967143	387469	999868	1228379	728797
L-Glutathione reduced	C10H17N3O6S	771	2173	2190.8	0.00819184	12017880	10567532	7265888	9234613	10486159	9480925	8862877	8587161	11777260	8639188	12656925	8906846	11904033	11328797	10865621	10395391	10679872	11785816	9677054	11643820	20092955	24302041	20683276	16661546	23671705	20155082	19684380	24074250	22775483	23823884	21841680	23619337	23867803	19808060	17461582	21204678	12186787	25639665	19967957	24678188	14053826	15921156	14908815	13961994
D-Glucose-6-phosphate 6TMS	C24H61O9PSi6	773	2346	2203.67	0.0606713	1015459	1348710	1577703	1303026	1161613	1348161	1036770	1516630	990143	594269	594555	1594409	1495385	804261	1354722	1636110	1533353	1926679	1688943	1940042	1490951	610455	1810471	856340	1488372	1424736	1921281	1908234	1501905	846226	945151	1813957	962342	1159368	1113483	1592210	1291946	310614	1327834	515389	730853	1380355	1065519	699938
Spermidine 4TMS	C19H51N3Si4	812	2207	2222.07	0.00682771	8018868	9455215	8939199	10215826	7757876	7244930	5433572	6895650	7137677	5885850	5784849	5856319	7409748	9690226	8067995	10477511	7847153	6320012	5492613	8431685	5864435	8636648	8206357	8871828	11692052	9992464	10488197	11157386	10634925	12008095	11229045	15246043	9995752	8686846	6398200	12095335	11611131	10311371	5563658	14739009	5597589	5338952	7643914	5975153
Cystathionine 4TMS	C19H46N2O4SSi4	811	2208	2236.36	0.0128463	4243654	5059097	8373027	6810578	5431355	5364706	5025885	6892759	4610220	6134475	5317035	5972888	6878590	7062021	5606136	7752208	6184764	9448328	8729561	10134825	6546165	7674895	9641352	9873136	6764302	8174014	9831830	10231500	7582251	7882954	7826284	9714519	8447593	9571227	11803552	10228123	6570070	6370496	10866913	9553015	6259202	6532493	7008765	8908176
Stearic acid 1TMS	C21H44O2Si	939	2246	2246.4	0.00017703	21610766	22147759	34412323	23907850	18150147	21381914	22163569	23593636	19685091	18187995	18774015	22314298	22190152	21808278	22260377	29390391	16600069	19956346	18712572	25455990	19216830	18221475	17784845	20362068	17633806	23862333	28141922	31845769	30145713	37098177	26039629	21414422	21373735	19857517	21548999	28771521	59894465	23941326	25163460	26172225	18162589	19314716	23219903	29249680
L-Tryptophan 3TMS	C20H36N2O2Si3	860	2225	2251.12	0.0117371	7250982	9018114	11933187	8809620	9385364	6686067	7029498	10706096	6863332	11540092	9959537	12338987	13845444	16424814	11218598	11731991	14979271	28249008	18661610	23845735	6129782	6912108	8836072	8597208	5142066	6089010	8090102	7722110	8639869	7452921	7906257	9578459	7024932	9047419	10112761	7669415	6592578	5941362	7846379	9997687	5711550	7690264	7747435	9260507
Glucose-6-phosphate 6TMS	C24H61O9PSi6	681	2260	2251.67	0.00368798	8150014	3097475	12604899	9323787	4290064	7000829	10289932	12686223	9614891	5633128	11341878	6650870	15814275	7093280	8434734	17381513	13108856	7873672	15126110	19587179	11186247	6682715	13215063	11794754	8921227	8886012	12553605	12448092	4629341	5276349	9646791	6103563	10015357	10114533	14526158	7701118	8828464	11817267	12025051	8395960	5295859	9677057	10581096	11897849
Phenylglucose		957	2309	2349.67	0.0176129	47088479	42838621	57664648	56698329	44188234	48818305	48818450	53291800	41082047	49076989	54525611	53868211	56145559	52667772	55109934	58543678	46416473	56441968	48312180	61136384	39954882	49272249	45712842	51356843	39064298	38283618	50161246	56305973	50188629	52054425	54739824	55684155	46473637	48062211	51015181	55222468	40027244	40724586	41255547	50741888	35913315	45899200	46145090	53671586
D-Fructose -6-phosphate 6TMS	C25H64NO9PSi6	835	2321	2360.1	0.0168443	1132497	841200	1109992	1179187	1222521	1280037	959714	1129561	891017	1150618	923325	1160492	1220021	1372902	1421326	1488883	1135222	1280636	1260456	1694146	849771	972829	1165649	881222	793010	832412	1272186	1282185	959438	1241043	1394571	1377871	813212	788038	817542	898982	938090	555529	615273	857725	757066	878614	942382	1061380
D-Fructose -6-phosphate 6TMS 2	C25H64NO9PSi6	833	2321	2359.95	0.0167825	2692995	2150492	2747105	2925594	2938626	3017694	2435346	3105840	2264991	2801058	2389376	2937732	3084491	3425114	3698227	3467545	2778573	3379284	3080893	4179502	2339912	2605333	3241235	2495656	2020778	2126648	3283627	3247574	2345052	2918094	3343823	3362745	2002721	2047263	2172374	2346329	2302510	1557634	1720113	2305786	1886230	2169990	2422776	2652173
D-Mannose-6-phosphate 6TMS	C25H64NO9PSi6	834	2324	2362	0.0163498	1184215	887805	1171695	1311777	1470746	1348646	1168624	1655951	1014068	1330942	940047	1165672	1116844	1792655	1677527	2514441	1257256	1312045	875708	1287593	1655471	2073090	1970731	1142244	1138646	1728496	1676454	1443793	1053272	1332167	1055531	1462362	931193	952661	1106095	1113751	1003203	952914	752375	1332644	910418	993125	1127212	1332902
D-Mannose-6-phosphate 6TMS 2	C25H64NO9PSi6	898	2324	2373.49	0.0212947	7402364	5812946	8179048	7092218	10680652	9653257	8882420	12318288	9472020	9369997	8109550	9430845	9944658	13320129	12845864	13099909	7765692	10716945	10442230	13900445	6311715	4895466	10597189	9280376	7523233	7257626	10190049	10142039	5393112	8059789	8768544	8419294	4435422	7638124	8618075	8393331	7147083	4505571	5990974	8426388	7064740	6340462	9117117	9860982
Pyridoxalphosphate 3TMS	C18H37N2O6PSi3	812	2354	2389.6	0.0151217	114556	0	141085	101079	155115	39977	89869	122211	79760	0	0	0	75150	0	155760	94366	91202	112465	0	124683	117172	135293	211366	137261	128579	114256	0	166032	136187	124207	136337	155032	158933	143524	116891	205336	0	86926	93492	145643	87136	94434	87206	0
D-Glucose-6-phosphate 6TMS	C24H61O9PSi6	721	2346	2441.58	0.0407418	397071	345406	543296	352716	420013	381328	370972	434537	345082	0	0	0	0	438566	434902	420860	0	322944	202408	0	0	0	0	0	0	0	0	0	0	0	0	0	0	0	0	0	0	0	0	0	0	0	0	0
D-Glucose-6-phosphate 6TMS 2	C24H61O9PSi6	677	2346	2442.46	0.0411173	929477	890252	1282457	0	451002	0	1011378	1075744	0	0	0	571102	0	1101131	0	1064707	0	695071	573415	362397	0	0	0	0	0	0	0	0	0	0	0	0	0	0	0	0	0	0	0	0	0	0	0	0
D-Glycero-D-guloheptose 6TMS	C26H65NO7Si6	800	2492	2452.95	0.0156714	5722506	5965589	7451630	7474647	5644092	6101662	5978774	6030645	5079139	5862628	5449351	5858881	5942391	6464471	6611402	6146419	4535432	5958043	4266319	5762771	4409184	5779732	5825451	4897724	4107327	4238809	6175422	6865944	5314421	5324036	5996859	6546598	4992246	5104341	5202426	5561049	4304760	4354424	3586743	5616083	3969790	4318910	5217592	5491555
D-Glycero-D-guloheptose 6TMS 2	C26H65NO7Si6	768	2492	2461.41	0.0122745	5042685	4820900	5952122	5818090	5014901	4996356	4575054	4781862	4098543	5172415	4460271	5004768	4719193	5697502	5661634	5800864	4231357	5144470	4251423	5473418	3812343	4810203	4669575	4660756	3679918	3950966	5256008	5606915	4270304	4457222	5322901	5338997	3932513	4864744	4136615	4409167	3988801	4085304	3200857	4750217	3389718	3815076	4534466	4719269
1-Hexadecylglycerol 2TMS	C25H56O3Si2	775	2490	2495.91	0.00237478	1425431	889017	2236589	811636	1698365	2273022	2284533	2557095	2370412	2457323	2741495	2945130	8412278	7126776	6732848	8681371	7888034	8876468	10115364	12009789	731474	712507	792624	1239227	820919	763919	770599	0	924705	1130690	1525755	572761	865644	671786	1955095	1103678	0	0	880726	710987	1964020	2389004	2614024	2608191
1-Hexadecylglycerol 2TMS	C25H56O3Si2	756	2490	2495.7	0.00228895	1999285	1294805	2632087	0	0	3067662	2934164	0	0	2848507	3415270	0	0	8149358	0	0	9503896	9881046	0	0	0	1165769	1287910	1765283	0	0	1279539	957000	1069982	1634450	1677628	727367	1317966	1010015	2472787	1640167	0	963972	1347018	1147912	0	3048752	0	0
2-Deoxyinosine 3TMS	C19H36N4O4Si3	960	2546	2576.28	0.0118916	19948085	21259151	29405387	23084424	22426911	20467911	20427135	23267752	21035920	25482734	24836104	25848638	21592232	24554395	22170092	24015695	10186898	12024684	10038600	12145899	16036707	17172983	19226523	19152842	14682991	14452858	18149075	20221031	15451103	16061880	17062454	17222967	14114357	15579605	17688946	15813021	11138970	12251989	12371342	15333694	11641053	16334264	16527435	18679962
Inosine 4TMS	C22H44N4O5Si4	961	2562	2607.03	0.017575	10694583	12229618	17407312	13390805	12199215	11283892	11217487	13265532	11854801	15436977	14730992	16044976	14712193	16342346	14944497	16458726	7055828	8805832	7538999	9123738	7773325	8579549	9688969	9958775	6790428	7033799	10447215	10271961	8228165	8125028	9171086	9354431	7001566	8036603	9396270	8295894	5483276	5730753	6703437	6876669	6340810	9278513	9610713	11119956
Adenosine 3TMS	C19H37N5O4Si3	758	2647	2629.35	0.00666705	679556	765222	0	534238	697653	0	319968	0	321320	0	0	0	0	0	0	0	0	0	0	0	527024	0	520970	0	739953	735753	0	673321	439510	786503	0	503987	514710	452542	0	568551	0	477713	481345	487923	0	0	0	0
Monostearylglycerol 2TMS	C27H60O3Si2	891	2689	2681.96	0.00261958	307986	0	547862	67661	363400	676691	613347	699106	549012	641123	747057	805586	2913374	2270433	2065060	3274219	3003890	3326981	4072821	5100320	86111	0	0	319850	58611	71022	72244	73143	0	85903	268383	0	70772	0	449825	0	0	0	0	0	709196	881623	1044569	1062390
5-Deoxymethylthioadenosine 2TMS	C17H31N5O3SSi2	864	2744	2767.08	0.00841072	1480057	1181979	625047	709614	1641488	1393913	873618	210413	1179134	517294	1359521	195126	0	1051900	1222509	845046	1718608	1467102	1297093	1964905	1053811	1004565	964429	637421	1617866	1438047	914819	857778	742186	826615	791171	822863	1235865	750947	111579	788811	1181524	1775228	1134905	1437092	1797349	974775	931651	801819
2-Deoxyguanosine 3TMS	C19H37N5O4Si3	881	2756	2778.66	0.00822182	14550282	16541835	7184735	11195820	14778988	18187251	13521969	4785703	15188487	4217684	17609941	4841333	3023545	6786532	9491498	6452997	10736436	9127277	7844985	12434300	10874825	9628586	9144926	5055269	11162013	3152446	10909104	9525255	7521691	10599835	8494301	10707563	9830060	8422558	2138662	7486246	8216239	2007353	9269736	11423835	1629472	12361322	12008234	10660296
Guanosine 4TMS	C22H45N5O5Si4	909	2760	2786.53	0.00961412	16495249	16928407	8085497	12396862	16980203	16914702	13333486	5111343	15335471	4869205	17853374	5503527	3865845	9392361	12097277	7423260	11687364	10960249	8999924	14554856	10282464	8401802	9528611	5149484	10403636	6926131	9576476	10170165	7526675	9422138	8164415	10732632	8434795	8249595	2325291	7021952	7570679	5406324	7632004	10186710	6961242	12257204	12373427	11139244
Guanosine 4TMS 2	C22H45N5O5Si4	828	2760	2798.82	0.0140657	3413711	5626412	16959784	16191460	4427906	4139977	6866046	13852193	3534828	16129512	4705339	15958214	26833296	42881734	13480980	45038611	2505599	7526481	6827721	3494679	2500433	6098848	9126678	7911057	1340010	634891	8422209	16455830	6446051	4693476	4847789	5616948	3927483	13761082	16721224	7820354	1509204	765876	5504135	3110441	0	3865699	3568866	4987824
2-Deoxyguanosine 5TMS	C10H13N5O4	905	2786	2800.34	0.00514601	4473462	7241375	44403188	28791260	5287066	5737463	10468347	40618556	13897571	44407249	18965263	44217265	16494678	43253029	33076190	19056568	2626456	8561430	8189683	3442487	3653989	9934132	12807149	28890958	1706025	629192	12071200	12522782	9379541	7064716	20829933	8395008	5612253	6872717	21899431	11104665	2860350	0	2291118	3739204	0	4751513	13844568	17801924
5-Deoxymethylthioadenosine 3TMS	C20H39N5O3SSi3	936	2805	2812.95	0.00283312	828169	1741804	4521836	3324934	1401232	1319500	1943545	4546264	1554336	4253848	2364480	4315422	4172113	4686596	4230093	4882801	1305571	2858146	2584877	1809861	1847030	2603845	3450987	4197484	617853	710358	3366762	3642263	2515975	2241184	2990991	2484820	2326588	2937582	4888276	3352745	2006281	945182	1900494	2766311	0	1948643	2570174	3249794
Uridine-5-phosphate 5TMS	C24H53N2O9PSi5	854	2896	2856.45	0.0136565	5048853	3383501	5969832	2782095	4360845	6381400	6281150	6220538	8042932	7014758	3970843	5413374	8794589	12025559	5754953	11931993	11402946	8632520	11224765	9749323	3224910	2790889	2621265	5091034	4392741	2155494	3906644	3152275	1869055	2587152	4071773	1399850	1734606	2781142	3734546	1114485	1920567	2815771	1235908	2602701	4322251	2352772	2590984	3724738
Cholesterol TMS	C30H54OSi	955	3150	3131.7	0.00581051	22545916	10600297	39303752	9524502	27121619	57735439	56467604	67478553	39699730	40498519	52969743	54493435	73001014	50260685	48264432	83728528	54929470	49291419	79083635	89149819	14897288	13256686	19434316	41470623	15573564	13009315	14144351	16772213	14335529	20462946	28903515	12331019	16288481	14060426	39110972	19962449	12059177	12712837	22874298	13267438	23378825	29991277	32420282	35557998
L-Mimosine	C8H10N2O4	897	1190	1200.31	0.00866505	0	170115	408740	371939	227424	159310	216109	481186	208973	316113	202501	590949	361636	480700	327800	478254	375997	634992	812028	982389	171981	353866	225495	343080	140483	51513	369301	197064	161051	247555	197556	469757	202613	220575	406252	299273	251270	181815	152636	235055	169389	190341	317335	308237
Glyceric acid 3TMS	C12H30O4Si3	891	1344	1342.36	0.00121795	0	0	235558	226241	0	190935	0	151484	140388	0	242403	0	168899	0	381450	232057	169394	313625	276383	256575	0	188782	255877	0	313341	0	0	314552	0	152484	0	231820	392729	0	358728	174387	142017	449214	0	391185	0	0	0	0
L-Homoserine 3TMS	C13H33NO3Si3	910	1455.1	1459.79	0.00322304	497104	683770	969980	1245472	871147	1063281	963269	722423	1092798	567608	1458548	951456	1659003	1261876	1413692	1978653	1292564	1340041	1117010	1079421	0	1568611	1208468	1350453	1384963	849571	1429207	2489645	1607878	1439424	1624185	1463316	1506444	1503600	1655389	1741648	1665559	1414056	1295801	1754555	0	490882	437044	324832
Nicotinamide 1TMS	C9H14N2OSi	919	1487	1487.11	7.09293e-05	0	4413291	3996339	5555822	3093043	0	4984933	5409765	4654886	3951226	0	2892447	5606098	3632518	6264099	6098064	0	3839964	2437079	3132630	2863623	5594058	4812299	0	5019425	3568489	3666372	6003277	0	0	0	5672637	5773051	3943521	5278085	5870159	5169800	0	4857069	6902975	3183951	2719850	2593740	2172582
L-Ornithine 4TMS	C17H44N2O2Si4	882	1798	1836.44	0.0213809	0	5595199	10379674	14101154	6691442	6199533	0	10761906	0	0	9727659	15735535	16522854	0	21990695	0	0	29235663	0	28123878	0	15114527	0	0	11582538	0	0	23174650	14718106	13813919	16838840	19750995	0	0	0	20155669	0	0	0	0	6232798	9854320	0	0
L-Histidine 3TMS	C15H33N3O2Si3	775	1942	1943.13	0.000579628	0	746971	2523272	546538	0	0	544652	1387865	1318213	1870249	0	2527433	3451541	5048096	2531560	4683909	0	0	0	0	0	595963	1763965	996703	0	0	1511348	0	498669	0	337883	439870	484862	1705089	2177163	421379	0	0	1955219	0	2291184	656765	362383	426612
Cysteinylglycine 3TMS	C14H34N2O3SSi3	796	2057	2073.05	0.00780259	294488	538325	661993	554665	721660	291168	283503	607827	422618	988198	405652	819508	633924	1227025	896221	898201	436433	636238	228293	1120935	1285066	650837	1612426	1294073	926164	1579273	1456986	878319	797953	963854	565887	1036962	1119471	2015092	1285251	1448626	421197	753907	1196449	1481851	1063241	2109720	2725013	3169136
Adenosine 4TMS	C22H45N5O4Si4	889	2647	2667.06	0.00757823	0	312099	1180960	775308	222526	336951	529323	895129	331814	821809	550970	764603	486695	1219198	1045974	1460645	655467	847449	789995	931343	416430	645743	743891	1158608	0	0	844171	1034125	669832	694034	897943	570243	611247	940254	1053620	899637	0	321044	499258	696590	0	335900	616672	679740
2-Hydroxybutyric acid 2TMS	C10H24O3Si2	851	1136	1138.11	0.00186022	0	42497	0	55609	31481	37449	37335	43614	28273	22164	33589	0	54227	38944	75060	0	48316	0	62691	59230	28751	54454	81155	0	36939	0	59758	50889	38342	20085	0	36674	58082	59908	77925	0	58112	101300	44791	74630	0	0	0	0
3-Hydroxypyridine TMS	C8H13NOSi	956	1134	1148.38	0.012683	51882	39196	0	0	35983	59229	63820	57062	0	50856	11523	57508	0	57062	0	89989	0	36791	0	64601	37285	63782	0	40639	0	0	58616	0	0	64719	76813	68892	0	49365	54626	0	54084	7022	0	0	0	31253	34507	43896
Decanoic acid TMS	C13H28O2Si	862	1450	1458.53	0.00588203	184343	230493	293568	230098	152755	238888	219899	0	130526	0	101676	0	248228	0	237701	220313	222959	186089	163227	0	0	150809	155129	99921	120700	217737	0	335575	219633	160550	190711	432409	218352	0	161241	276507	199843	155195	94206	306128	58170	0	0	0
L-Pyroglutamic acid TMS	C8H15NO3Si	849	1511	1501.9	0.00602211	1207578	195814	0	1407306	363780	609494	687806	523938	647932	385009	1215416	511416	845035	374258	893070	1076483	1022622	0	422810	560381	312926	678561	0	0	219426	642967	283748	961473	801238	877839	1032041	1447761	611587	398173	0	769161	338693	845318	0	1161357	0	356190	1040195	0
L-Methionine 2TMS	C11H27NO2SSi2	761	1531	1531.47	0.000307213	3019506	3487282	4518612	5079157	3988091	4257642	3775536	3883473	0	3479684	4922418	4429413	2952310	0	6546571	0	5714938	0	0	0	0	0	4040359	3393737	3821820	2584148	0	4057485	0	3706099	3642235	4277579	5307062	3652918	4213346	4534105	4730987	3825327	3270325	0	2324425	0	1550351	1100528
L-Tyrosine 2TMS	C15H27NO3Si2	793	1901	1902.04	0.00054592	3643667	2309145	1502398	1858618	2436095	3894454	2961770	2353188	0	0	0	1739853	0	2075789	0	0	2717558	0	0	0	2083745	0	1959259	0	3494749	1219136	1550346	2692780	0	0	4241998	2465513	0	0	1684499	3016888	3837396	4623853	1126818	0	1467348	0	0	1276619
Ribose-5-phosphate MEOX 5TMS	C21H54NO8PSi5	770	2120	2154.68	0.0163581	101893	0	0	0	102115	0	79187	135127	0	0	0	73931	145736	94134	0	0	0	0	154946	196281	0	0	0	0	0	0	0	0	0	0	0	0	0	0	0	0	0	0	0	0	0	0	0	0
b-Gentiobiose 8TMS	C37H89NO11Si8	823	2800	2820.06	0.00716599	862017	769822	1048068	857006	416139	639418	596510	730050	348091	519440	446682	942887	529256	718021	1130478	1088106	1043488	861829	562762	327330	810293	768507	892081	1157310	768763	781420	1133343	1067358	848416	839155	1175722	938278	729622	1090748	906769	864004	897709	542706	565781	1303862	748496	566649	945189	679774
Desmosterol 1TMS	53.6659	887	3202	3167.29	0.0108413	354194	0	821406	0	493813	1213815	1178431	1542162	293551	302356	442831	502057	1010026	590780	542298	1129032	470622	401201	736637	823212	377291	308403	537385	0	454864	394538	363531	493344	0	634154	1197205	65160	186515	425159	0	629970	236976	319482	798860	314542	364731	467486	550364	543694

## Sheet: GC-MS Normalised Peak Matrix
Sample	ANKS3_D0_1	ANKS3_D0_2	ANKS3_D0_3	ANKS3_D0_4	ANKS3_D1_1	ANKS3_D1_2	ANKS3_D1_3	ANKS3_D1_4	ANKS3_D3_1	ANKS3_D3_2	ANKS3_D3_3	ANKS3_D3_4	ANKS3_D5_1	ANKS3_D5_2	ANKS3_D5_3	ANKS3_D5_4	ANKS3_D7_1	ANKS3_D7_2	ANKS3_D7_3	ANKS3_D7_4	LUCI-I_D0_1	LUCI-I_D0_2	LUCI-I_D0_3	LUCI-I_D0_4	LUCI-I_D1_1	LUCI-I_D1_2	LUCI-I_D1_3	LUCI-I_D1_4	LUCI-I_D3_1	LUCI-I_D3_2	LUCI-I_D3_3	LUCI-I_D3_4	LUCI-I_D5_1	LUCI-I_D5_2	LUCI-I_D5_3	LUCI-I_D5_4	LUCI-I_D7_1	LUCI-I_D7_2	LUCI-I_D7_3	LUCI-I_D7_4	04POOL	21POOL	38POOL	51POOL
Label	ANKS3 D0	ANKS3 D0	ANKS3 D0	ANKS3 D0	ANKS3 D1	ANKS3 D1	ANKS3 D1	ANKS3 D1	ANKS3 D3	ANKS3 D3	ANKS3 D3	ANKS3 D3	ANKS3 D5	ANKS3 D5	ANKS3 D5	ANKS3 D5	ANKS3 D7	ANKS3 D7	ANKS3 D7	ANKS3 D7	LUCI D0	LUCI D0	LUCI D0	LUCI D0	LUCI D1	LUCI D1	LUCI D1	LUCI D1	LUCI D3	LUCI D3	LUCI D3	LUCI D3	LUCI D5	LUCI D5	LUCI D5	LUCI D5	LUCI D7	LUCI D7	LUCI D7	LUCI D7	Pool	Pool	Pool	Pool
1-Hexadecylglycerol	0.000331435	0.000198597	0.000429298	0.00017184	0.000438721	0.000511875	0.000546116	0.000441428	0.000593334	0.000479786	0.000535374	0.000541545	0.00156773	0.00139324	0.00134102	0.0014698	0.00158628	0.00160112	0.00202435	0.00198323	0.000168352	0.000146013	0.000150107	0.000242025	0.000195937	0.000173681	0.000119886	0	0.000194051	0.000212171	0.000294907	0.000118613	0.000188812	0.000120929	0.000330458	0.000208701	0	0	0.00018637	0.000130726	0.000548525	0.000581541	0.000630768	0.000579028
2-Aminoadipic acid	0.000236415	0.000109238	0.00017948	0.000198773	0.000212587	0.00022888	0.000259363	0.000136205	0.000281897	0.000224753	0.00024616	0.000169245	0.000317461	0.000270299	0.000330841	0.000320951	0.000330169	0.000299477	0.000250303	0.000336236	0.000135311	0.000213281	0.000177927	0.000165967	0.000239449	0.000191073	0.000168289	0.000218843	0.000258879	0.000255144	0.000246806	0.000196774	0.000234206	0.000153813	0.00016993	0.000183086	0.000225159	0.000160684	0.000152719	0.000214352	0.000173686	0.000159789	0.000170497	0.000213684
2-Deoxyguanosine	0.00442332	0.00531293	0.00990195	0.00846609	0.00518346	0.00538774	0.00573487	0.00783807	0.00728049	0.0094939	0.0071426	0.00902081	0.00363746	0.00978243	0.00847843	0.0043189	0.00268727	0.00319066	0.00320895	0.0026218	0.00334387	0.00400897	0.00415727	0.00662981	0.00307135	0.000859774	0.00357517	0.00394612	0.00354675	0.00331471	0.00566796	0.00395596	0.00336823	0.00275333	0.00406301	0.00351547	0.00246544	0.000380451	0.00244639	0.00278797	0.00045509	0.00416568	0.00623832	0.00631871
2-Deoxyinosine	0.00463824	0.00474908	0.00564416	0.00488745	0.00579332	0.00460928	0.00488309	0.00401668	0.00526547	0.00497544	0.00485013	0.004753	0.00402398	0.00480024	0.00441573	0.00406598	0.00204858	0.00216899	0.00200898	0.00200571	0.00369092	0.00351924	0.00364111	0.00374062	0.00350454	0.00328593	0.00282355	0.00361913	0.00324243	0.00301397	0.00329793	0.00356671	0.00307858	0.00280451	0.00298985	0.00299018	0.00247932	0.0023221	0.00261789	0.00281934	0.0032512	0.00397616	0.00398809	0.00414702
2-Hydroxypyridine	4.09e-05	4.75e-05	6.99e-05	6.6e-05	4.98e-05	4.01e-05	0	5.01e-05	6.06e-05	4.72e-05	7.98e-05	5.41e-05	4e-05	5.1e-05	5.78e-05	4.72e-05	3.94e-05	4.99e-05	0	5.64e-05	4.86e-05	0	5.3e-05	6e-05	4.08e-05	4.51e-05	5.8e-05	4.85e-05	4.69e-05	2.74e-05	5.19e-05	8.1e-05	5.2e-05	5.98e-05	6.24e-05	5.05e-05	4.43e-05	4.76e-05	5.76e-05	0	4.29e-05	6.17e-05	8.29e-05	8.8e-05
2-Keto-3-methylvaleric acid	2.8e-05	2.96e-05	3.49e-05	3.59e-05	2.8e-05	3.5e-05	3.04e-05	3.07e-05	4.3e-05	2.05e-05	2.96e-05	3.19e-05	5.44e-05	4.45e-05	6.78e-05	4.51e-05	4.71e-05	4.45e-05	5.86e-05	5.42e-05	3.69e-05	5.09e-05	5.07e-05	4.27e-05	4.47e-05	2.93e-05	4.79e-05	4.56e-05	2.65e-05	1.89e-05	3.34e-05	3.57e-05	6.99e-05	4.59e-05	7.05e-05	6.94e-05	5.1e-05	8.92e-05	5.13e-05	7.83e-05	2.34e-05	1.96e-05	2.38e-05	2.19e-05
3-Hydroxyisobutyric acid	0.000715856	0.000592359	0.000642735	0.000873702	0.000665751	0.000826043	0.000758136	0.00057826	0.000706812	0.000479334	0.000683983	0.000564892	0.00101235	0.000974473	0.00126809	0.00105029	0.00120837	0.00119512	0.00132843	0.00131455	0.000686669	0.000878009	0.000831784	0.000637361	0.000731626	0.00049765	0.000584826	0.000830989	0.000668212	0.000576172	0.000601641	0.000764242	0.000944209	0.000622504	0.000750814	0.000954636	0.000811442	0.00116012	0.000905199	0.00106727	0.000613183	0.000564138	0.000687152	0.000683751
4-Aminobutanoic acid	0.000880027	0.00107164	0.0011113	0.00107925	0.00279117	0.00114024	0.00170686	0.00178649	0.00199692	0.00226975	0.00194017	0.00203479	0.00174035	0.00118858	0.00199437	0.00190375	0.00107778	0.00193869	0.00184931	0.0018502	0.0017238	0.0021695	0.00212947	0.00169003	0.00221089	0.0018325	0.0013385	0.00286972	0.00272027	0.0019828	0.00266803	0.0027978	0.00229966	0.00201496	0.00167717	0.00250654	0.00214104	0.00135676	0.00298363	0.00232604	0.000902255	0.00118338	0.00101384	0.00108478
5-Deoxymethylthioadenosine	0.000536698	0.000653143	0.000987909	0.000854197	0.000785995	0.000611049	0.000673441	0.000821115	0.00068421	0.000931553	0.000727243	0.000829412	0.000777524	0.00112184	0.00108602	0.000969754	0.000608161	0.000780181	0.000776883	0.000623343	0.000667641	0.000739467	0.000836189	0.000944274	0.000533623	0.00048845	0.00066611	0.000805411	0.00068373	0.000575664	0.000731039	0.00068499	0.000777032	0.000663978	0.000845135	0.000783152	0.000709545	0.000515596	0.00064232	0.000772862	0.000501976	0.000711631	0.000844996	0.000899473
Adenine	0.000633988	0.000571494	0.000577197	0.000742614	0.00056639	0.000461457	0.000597308	0.000444986	0.000591215	0.000542177	0.000541245	0.000558493	0.000547848	0.000566508	0.000588821	0.000578986	0.000525479	0.000483212	0.000489684	0.000578573	0.000383277	0.000551049	0.000369992	0.000438059	0.000477467	0.000392959	0.000408514	0.000507077	0.000537144	0.000495195	0.000544242	0.000675091	0.000453765	0.000429216	0.000375157	0.00058917	0.000459067	0.000373202	0.000351402	0.000477952	0.000416077	0.00043775	0.000507148	0.000430177
Adenosine	0.000158007	0.000240643	0.000226677	0.000277258	0.000237718	7.59e-05	0.000203034	0.000154525	0.0001635	0.000160456	0.000107596	0.000140594	9.07e-05	0.000238346	0.000208332	0.000247295	0.000131814	0.000152861	0.000158098	0.000153797	0.000217097	0.000132331	0.000239578	0.00022628	0.000176612	0.000167277	0.000131332	0.000305596	0.000232765	0.000277819	0.00017356	0.000222463	0.00024559	0.000250757	0.000178087	0.000277629	0	0.0001513	0.000207505	0.000217779	0	8.18e-05	0.000148804	0.000150905
Aminomalonic acid	0.00277029	0.00171017	0.0018418	0.00356995	0.00165135	0.00430166	0.00394003	0.00202656	0.00449966	0.00229811	0.0044194	0.00218142	0.00562977	0.00250535	0.00579511	0.00572824	0.00723929	0.00542823	0.0052562	0.00412926	0.00154804	0.00398766	0.00170425	0.00183732	0.00395042	0.0017291	0.00146194	0.00431351	0.00480743	0.00443277	0.00416551	0.00448226	0.00395348	0.00146303	0.00223203	0.00424818	0.00445428	0.00313821	0.00199928	0.00266257	0.00176104	0.00129904	0.0011878	0.00126716
Asparagine	6.4e-05	9.14e-05	0.00013409	0.000114508	0.000128579	0.00012677	0.000114011	8.79e-05	0.000162031	9.54e-05	0.000122463	0.000177777	0.00015574	0.000202032	0.000143107	0.000129766	0.000113432	0.000116641	0.000122357	0	7.62e-05	8.9e-05	0.000101437	0.000133662	0.000119029	0.000100446	8.59e-05	0.000134503	0.000112162	6.36e-05	8.87e-05	0.000115883	9.53e-05	8.38e-05	0.000104962	9.82e-05	6.9e-05	3.52e-05	0.000112304	0.000105061	0	7.3e-05	8.69e-05	7.28e-05
b-Alanine	0.00704947	0.00626045	0.00720337	0.00903446	0.00785224	0.00788123	0.00976973	0.00722049	0.00871959	0.00632431	0.00768182	0.00962933	0.00723631	0.00453663	0.00877067	0.00751441	0.0048037	0.00420807	0.00706016	0.00619985	0.00784258	0.00950669	0.00793775	0.00800518	0.00852817	0.0080905	0.00986589	0.0100624	0.00997916	0.00879603	0.00875205	0.011727	0.00978522	0.00734272	0.00786794	0.0105615	0.00826963	0.00584946	0.0077999	0.00968809	0.00615358	0.00350766	0.00476005	0.00478559
Cholesterol	0.00524228	0.002368	0.00754409	0.00201653	0.00700605	0.0130018	0.0134985	0.0116487	0.00993718	0.00790723	0.0103442	0.0100202	0.0136046	0.00982566	0.00961308	0.0141757	0.0110463	0.0088911	0.0158267	0.0147217	0.00342868	0.00271668	0.00368046	0.00809936	0.00371711	0.00295773	0.00220052	0.00300186	0.00300833	0.00383982	0.00558665	0.00255364	0.0035528	0.00253104	0.00661069	0.00377482	0.00268414	0.00240945	0.00484042	0.00243943	0.0065294	0.0073006	0.00782306	0.007894
Citric acid	0.0167926	0.013661	0.0145465	0.0132455	0.0132604	0.0172738	0.0135182	0.0133782	0.0129027	0.0129107	0.0179767	0.0111273	0.0116656	0.0126897	0.0118272	0.0166869	0.014183	0.0121729	0.0110091	0.0106413	0.011349	0.0134864	0.0133306	0.0129402	0.0159253	0.0101919	0.00989311	0.0169192	0.0119539	0.0142199	0.0138557	0.0112779	0.0133298	0.010602	0.0116884	0.0121693	0.0122201	0.0148515	0.0128212	0.0126626	0.0106364	0.010597	0.0110793	0.0107825
Creatinine	6.98e-05	7.57e-05	4.08e-05	6.39e-05	6.7e-05	8.05e-05	9.11e-05	5.79e-05	0.0002057	0.000132013	0.000136274	3.83e-05	0.000120065	4.63e-05	0.000141154	0.000100074	0.000232893	0.000232542	0.000107133	0.000132955	0.0001002	9.14e-05	6.31e-05	8.83e-05	0.000141507	5.19e-05	3.51e-05	0.000106049	8.38e-05	0.000106145	0.000121021	9.93e-05	0.000107289	6.17e-05	0.000112634	9.36e-05	0.000130313	9.28e-05	6.42e-05	8.53e-05	8.95e-05	6.09e-05	5.55e-05	2.87e-05
Cystathionine	0.000986716	0.00113015	0.00160714	0.00144194	0.00140303	0.00120811	0.00120144	0.00118989	0.00115398	0.00119774	0.00103834	0.00109828	0.00128191	0.00138058	0.0011166	0.00131249	0.00124375	0.00170427	0.00174701	0.00167361	0.00150663	0.00157281	0.00182588	0.00192826	0.00161451	0.0018584	0.00152959	0.00183122	0.00159114	0.00147922	0.00151271	0.00201178	0.00184256	0.00172293	0.00199508	0.0019341	0.00146237	0.00120739	0.00229954	0.00175647	0.00174811	0.00159017	0.00169123	0.00197765
Cysteinylglycine	0.00122869	0.00101372	0.00155485	0.00241402	0.000923375	0.000984646	0.00140292	0.000743224	0.00143355	0.00251628	0.00109047	0.00114615	0.00245041	0.00239326	0.00348988	0.00321263	0.00232475	0.00188477	0.00173972	0.0017116	0.00299285	0.0037616	0.00436847	0.00423787	0.00251743	0.00315071	0.0046469	0.00402288	0.00313335	0.00286434	0.00361045	0.00469506	0.00331299	0.00177577	0.00451711	0.00420886	0.000515206	0.0030347	0.00441891	0.00482429	0.00133017	0.00121792	0.00150753	0.00070356
Cytidine-5-monophosphate	0.000498076	0.000568721	0.000260625	0.000551392	0.000622261	0.000432795	0.000432227	0.000378201	0.000522345	0.000500635	0.000492581	0.000444946	0.000446617	0.000496108	0.000645713	0.000542697	0.000390627	0.00039811	0.000341495	0.000353637	0.000567643	0.000545101	0.000659817	0.000482248	0.000505424	0.000549919	0.000406298	0.000474406	0.000522751	0.000448684	0.000477133	0.000576068	0.000535918	0.000527025	0.00048142	0.000526422	0.000259384	0.000462047	0.00056655	0.00059012	0.000664455	0.000561491	0.000639194	0.000614898
Cytosine	0.000477809	0.00047455	0.000476846	0	0.000601835	0.000475145	0	0.000419812	0	0.000463363	0.000483153	0.000415934	0	0.000410261	0	0	0.000265699	0.000296154	0.000324556	0.000285643	0.000401503	0	0.000417075	0.000355654	0	0.000405658	0.000343543	0	0	0.000371679	0.00034568	0	0.00042916	0.000371145	0.000377201	0	0	0.000317215	0.000367446	0.000360333	0.000521538	0.000447112	0.000420994	0.000425415
Desmosterol	8.24e-05	0	0.000157663	0	0.000127562	0.000273346	0.000281703	0.000266221	7.35e-05	5.9e-05	8.65e-05	9.23e-05	0.000188231	0.000115494	0.000108012	0.000191151	9.46e-05	7.24e-05	0.00014742	0.000135941	8.68e-05	6.32e-05	0.00010177	0	0.000108567	8.97e-05	5.66e-05	8.83e-05	0	0.000118997	0.000231403	1.35e-05	4.07e-05	7.65e-05	0	0.000119125	5.27e-05	6.06e-05	0.000169046	5.78e-05	0.000101865	0.000113797	0.000132804	0.000120702
D-Fructose -6-phosphate	0.000889486	0.000668314	0.000740343	0.000869066	0.00107491	0.00096783	0.000811587	0.000731152	0.000789975	0.000771554	0.000646922	0.000753574	0.000802198	0.000937983	0.00101969	0.000839149	0.000787061	0.000840549	0.000868817	0.000969942	0.00073412	0.000733269	0.000834573	0.000659516	0.000671597	0.000672757	0.000708773	0.000810729	0.000693451	0.000780452	0.000915865	0.000981737	0.000614203	0.000510387	0.000505367	0.000613676	0.000721296	0.000400505	0.00049419	0.000581661	0.000738239	0.000742104	0.000812018	0.000824422
D-Fructose	0.0321769	0.0312155	0.0329882	0.0293393	0.0322263	0.032702	0.0362311	0.0284199	0.0264016	0.0294488	0.0252625	0.0307181	0.0291093	0.0277625	0.0256205	0.0272725	0.0218321	0.0224455	0.0188089	0.0259018	0.0198417	0.02173	0.0270654	0.0227507	0.0242389	0.0194207	0.0208539	0.026655	0.0222209	0.0200686	0.021344	0.0210881	0.0189708	0.0214748	0.0232974	0.0202083	0.0230009	0.0257667	0.0188033	0.0211346	0.0211335	0.0195276	0.0225917	0.0208386
D-Gluconic acid	0.00149164	0.00120422	0.0014032	0.00184596	0.0012467	0.00174473	0.0017464	0.00103979	0.0017996	0.00139024	0.00181133	0.00130925	0.00190824	0.00136891	0.00195051	0.00200834	0.0016659	0.00141046	0.00154668	0.00153761	0.000638239	0.0010862	0.000815231	0.00074226	0.000865034	0.000584867	0.000589367	0.000977242	0.00096336	0.000945866	0.000986059	0.00105941	0.00102258	0.000720099	0.000720755	0.00106857	0.000829893	0.000771262	0.000744328	0.0010878	0.00082355	0.00088631	0.00100478	0.000948884
D-Glucose	0.114794	0.126983	0.117401	0.0913478	0.127205	0.0684879	0.0827622	0.0938272	0.0811754	0.0883835	0.100434	0.0812764	0.0692818	0.0881489	0.0897599	0.0657633	0.0732154	0.101832	0.0588277	0.063542	0.11176	0.0870266	0.130479	0.123853	0.082071	0.0962617	0.0980894	0.0845448	0.0682204	0.0780876	0.0746712	0.0773684	0.0908628	0.112797	0.138699	0.0756139	0.0829391	0.158338	0.103774	0.103034	0.09199	0.0937435	0.101948	0.0990001
D-Glucose-6-phosphate	0.00243611	0.00126929	0.00307269	0.00232588	0.00163328	0.0019636	0.00303784	0.00271181	0.00273784	0.00121588	0.00233101	0.00162114	0.00322587	0.00184723	0.00203983	0.003467	0.00294454	0.00194753	0.003518	0.00361473	0.00291771	0.00149458	0.00284553	0.0024708	0.00248457	0.0023442	0.00225194	0.00256947	0.00128665	0.00114889	0.00204727	0.00163964	0.00239442	0.00202943	0.00264347	0.00175733	0.00225261	0.00229861	0.0028256	0.00163853	0.00168318	0.00269164	0.00281035	0.00279675
D-Glycero-D-guloheptose	0.00250308	0.00240959	0.00257276	0.00281435	0.00275343	0.00249922	0.00252289	0.00186655	0.00229725	0.00215456	0.0019352	0.00199759	0.00198692	0.00237759	0.00244449	0.00202274	0.001763	0.00200265	0.00170462	0.00185548	0.00189222	0.00217018	0.00198754	0.0018668	0.00185866	0.00186199	0.00177845	0.00223237	0.00201137	0.00183543	0.00218795	0.00246139	0.00194664	0.00179455	0.00157852	0.00188533	0.00184599	0.00159957	0.00143632	0.00190601	0.00205542	0.00198001	0.00235319	0.00226684
Dihydroxyacetone phosphate	0.000186627	6.69e-05	0.000172424	0.000109722	8.79e-05	0.000168838	0.000173796	5.7e-05	0.000167001	0.000122917	0.000163285	7.36e-05	0.000196077	0.000270156	0.000324	0.000223219	0.000278417	0.000227578	0.000173991	0.000301047	4.18e-05	0.000101365	9.2e-06	5.86e-05	0.000124512	5.31e-05	4.14e-05	0.000141158	0.000192656	0.000111592	0.000131636	0.000213846	9.01e-05	6.17e-05	8.09e-05	0.000107819	0.000138798	0	7.63e-05	0	8.76e-05	8.3e-05	8.85e-05	8.22e-05
DL-Threitol	0.00210637	0.00160598	0.00192749	0.0026573	0.00201435	0.00197592	0.00215613	0.00206355	0.00214183	0.0016506	0.0019319	0.00187771	0.00216958	0.00189462	0.0027471	0.00230173	0.00177267	0.00186594	0.00110507	0.00186906	0.00123149	0.00220222	0.00193842	0.00201688	0.00224981	0.00142665	0.00179951	0.00239292	0.0019945	0.00165846	0.00184381	0.00225089	0.00238857	0.00187722	0.00195468	0.00242247	0.00199931	0.00277225	0.00162746	0.00298217	0.00214352	0.0020421	0.00162404	0.00167755
D-Mannose-6-phosphate	0.00199651	0.00149688	0.00179481	0.0017793	0.00313895	0.00247758	0.0024027	0.00241235	0.00262476	0.00208933	0.00176725	0.00194847	0.00206144	0.00295446	0.0028927	0.00264359	0.00181451	0.00216977	0.00226501	0.00250807	0.00183368	0.00142806	0.00238011	0.00203557	0.00206742	0.00204304	0.00184614	0.00207361	0.00135278	0.00176238	0.00189886	0.0020464	0.00117055	0.00154644	0.00164362	0.00179775	0.0018141	0.00103454	0.00142696	0.00179435	0.00222736	0.00178517	0.00247197	0.00248508
D-Ribose-5-phosphate	0.000675026	0.000519841	0.000907064	0.00030059	0.000794765	0.000760294	0.000710298	0.000716704	0.000747729	0.000726649	0.000440385	0.000681108	0.000747371	0.000837522	0.000925736	0.000821996	0.0003043	0.000701918	0.000330288	0.000776677	0.000222591	0.000333788	9.1e-05	0.000530103	0.000316032	0.000216142	0.000352725	0.000412951	0.000264046	0.000366552	0.000319821	0.000384492	0.000235209	0.000340163	0.000534503	0.000313413	0.000134806	0.000160758	0.000350034	0.000220562	0.000229948	0.000542444	0.000726611	0.000676318
D-Sorbitol	0.0676251	0.0643477	0.0669905	0.0786013	0.0759731	0.0694727	0.0769833	0.0603377	0.0813883	0.0916064	0.0949353	0.0912786	0.0945866	0.0990594	0.0759085	0.0974547	0.0648909	0.0728135	0.0659386	0.0721137	0.104651	0.0980253	0.123158	0.132061	0.14244	0.118475	0.1173	0.144377	0.113753	0.127711	0.0934343	0.100638	0.100004	0.109783	0.123799	0.0913393	0.125392	0.107246	0.11307	0.0950768	0.0995795	0.0861543	0.093674	0.0948602
Fumaric acid	0.00113668	0.000676036	0.000925484	0.00124195	0.000985597	0.00118347	0.00123456	0.000826322	0.00125402	0.000908466	0.00106495	0.000994872	0.00112347	0.00102438	0.00119117	0.00102493	0.000843912	0.00078319	0.00101751	0.00106182	0.00057601	0.00112462	0.000811277	0.000859708	0.00110299	0.000620583	0.000788723	0.00108009	0.00115908	0.00102512	0.00111019	0.0012082	0.00119893	0.000843949	0.000928135	0.0012571	0.00111474	0.000902922	0.000850208	0.0011043	0.000726623	0	0.000930083	0.00154579
Glyceric acid	4.92e-05	0	4.52137e-05	7.21e-05	0	6.45e-05	1.77e-05	2.61505e-05	6.25e-05	0	6.58e-05	0	5.66e-05	5.88e-05	0.000115	7.14e-05	6.16e-05	0.000115	5.53114e-05	6.85e-05	5.54e-05	6.94e-05	4.84579e-05	0	7.47884e-05	0	0	8.75e-05	2.19e-05	4.67e-05	1.67e-05	7.22e-05	0.000118	3.95e-05	6.06336e-05	6.22e-05	7.13e-05	8.51389e-05	5.86e-05	0.000103	0	3.29e-05	5.66e-05	5.05e-05
Glyceric acid-3-phosphate	0.000861061	0.000574144	0.000928425	0.000482541	0.000681484	0.000787115	0.000614197	0.000498816	0.000736194	0.000846734	0.000875273	0.000582458	0.00079235	0.000808119	0.000603164	0.000940676	0.000833057	0.00103343	0.000501336	0.000588133	0.000784962	0.000857637	0.000974854	0.00104878	0.00110034	0.000723098	0.000644954	0.000955483	0.000833511	0.000524607	0.000831356	0.000589034	0.000651593	0.000879868	0.000889313	0.000842654	0.000756748	0.000901657	0.0010433	0.000658855	0.000679454	0.000615697	0.000667348	0.000640563
Glycerol	0.00245818	0.0044944	0.00125562	0.00217533	0.0014965	0.00402337	0.00327913	0.00551876	0.00225166	0.00185061	0	0.00629529	0.00234629	0.00709422	0.00617049	0.00208452	0.00453958	0	0.00764759	0	0.00358537	0	0.00200467	0.00279115	0.00167393	0.00140811	0.00269109	0	0.00556247	0.00405039	0	0.00721685	0.00412662	0.00289084	0.00329146	0.00204109	0.00199209	0.00301568	0.00164657	0.00439771	0.000885414	0.00182279	0.00182341	0.00386696
Glycerol-3-phosphate	0.0431603	0.0381427	0.0452347	0.0439516	0.0536235	0.0528158	0.0461863	0.0379394	0.0387398	0.0299021	0.0309471	0.0335016	0.0409986	0.0453883	0.0422411	0.0459912	0.0457928	0.0431649	0.0404472	0.0418732	0.0288835	0.0300316	0.0275641	0.0315508	0.0375986	0.0293635	0.0277667	0.030802	0.0317591	0.0302472	0.0331252	0.0311251	0.0310289	0.026832	0.0252505	0.0274261	0.0283361	0.0234529	0.0278758	0.028082	0.0398614	0.0338398	0.0379247	0.0359694
Glycine	0.0338076	0.0479298	0.0522399	0.0474976	0.0608229	0.0382287	0.0447308	0.0468904	0.054362	0.056149	0.0431142	0.0606745	0.0700496	0.083388	0.0753215	0.0697465	0.0692902	0.114861	0.0854309	0.0936275	0.0632036	0.0613106	0.0698676	0.0693642	0.0622375	0.0655873	0.102559	0.0641663	0.0658482	0.0504708	0.0567668	0.0688517	0.0633639	0.0675685	0.0698197	0.0642005	0.0614684	0.013503	0.0697809	0.0643563	0.06086	0.0665331	0.0680237	0.0668038
Glycolic acid	5.76e-05	1.77e-05	5.59e-05	7.21e-05	1.4e-05	6.43e-05	7.41e-05	5.18e-05	5.39e-05	3.19e-05	5.36e-05	5.27e-05	5.84e-05	4.84e-05	8.78e-05	5.85e-05	6.02e-05	8.35e-05	7.27e-05	4.68e-05	1.9e-05	5.75e-05	4.78e-05	2.1e-05	5.25e-05	6.48e-05	1.86e-05	6.9e-05	6.44e-05	5.5e-05	4.69e-05	7.87e-05	7.92e-05	1.7e-05	2.59e-05	7.26e-05	7.34e-05	8.47e-05	7.55e-05	9.03e-05	0	2.54e-05	3.43e-05	1.23e-05
Guanosine	0.00462914	0.00503852	0.00480727	0.00605274	0.00553014	0.00474142	0.00482869	0.00327365	0.0047234	0.00409995	0.00440539	0.00394635	0.00572116	0.0102193	0.00509456	0.00888206	0.0028542	0.00333461	0.00316752	0.0029806	0.00294204	0.0029716	0.00353293	0.00255077	0.00280298	0.00171904	0.00280016	0.00476548	0.00293219	0.00264876	0.00251508	0.00338584	0.00269642	0.00396218	0.00321931	0.00280662	0.00202101	0.00116981	0.00277973	0.00244489	0.00194418	0.0039247	0.0038469	0.00358027
Hypotaurine	0.00680773	0.00681176	0.00736066	0.00629083	0.00575227	0.00818631	0.00529832	0.00680359	0.0040672	0.00658944	0.00839557	0.00567732	0.00556428	0.00484925	0.00514301	0.00653918	0.00423353	0.00450937	0.00294073	0.00370298	0.00360611	0.00542926	0.00664592	0.00648222	0.00604765	0.0048266	0.00481758	0.00924535	0.00928036	0.008055	0.00855601	0.00583842	0.00493155	0.00537532	0.00632051	0.0060505	0.00711129	0.00647468	0.00671215	0.00503666	0.00364273	0.00394774	0.00377822	0.00340857
Hypoxanthine	3.65e-05	2.63e-05	4.66e-05	2.96e-05	2.19e-05	4.43e-05	4.78e-05	2.07e-05	3.04e-05	2.89e-05	3.13e-05	3.51e-05	3.57e-05	2.04e-05	5.2e-05	3.45e-05	2.9e-05	1.85e-05	1.85e-05	3.05e-05	0	3.51e-05	3.14e-05	1.94e-05	3.5e-05	1.64e-05	2.51e-05	3.51e-05	2.23e-05	2.33e-05	5.23e-05	2.87e-05	3.07e-05	1.8e-05	3.9e-05	2.64e-05	2.53e-05	2.24e-05	2.36e-05	2.33e-05	0	1.84e-05	1.91e-05	2.31e-05
Inosine	0.00248666	0.00273197	0.00334121	0.00283511	0.0031513	0.00254108	0.00268153	0.00229001	0.00296736	0.00301403	0.00287675	0.00295032	0.0027418	0.00319483	0.00297657	0.00278655	0.00141892	0.00158838	0.00150875	0.00150664	0.00178907	0.0017582	0.00183489	0.00194498	0.00162074	0.00159917	0.00162533	0.00183846	0.00172669	0.00152464	0.00177264	0.00193721	0.00152716	0.00144668	0.00158819	0.00156872	0.00122047	0.00108614	0.00141851	0.00126439	0.00177091	0.00225861	0.00231908	0.00246867
Lactic acid	0.0488429	0.0389761	0.0517926	0.0549535	0.0366073	0.0584911	0.0495477	0.0343766	0.0474875	0.0249381	0.0484282	0.0407946	0.0579598	0.0542578	0.0720853	0.0522715	0.0511118	0.0574542	0.0642374	0.0572295	0.0468809	0.0620429	0.0624053	0.0460364	0.0560614	0.0616479	0.0432576	0.0518357	0.0475509	0.0372146	0.0426025	0.0485455	0.0734034	0.0404221	0.0480862	0.0680496	0.0671537	0.0805458	0.0729588	0.0777371	0.0453677	0.0383283	0.0502834	0.0498317
L-Alanine	0.0158614	0.0494787	0	0.0197944	0.075525	0.0169182	0.0175893	0.0532248	0.0161724	0.0514651	0.0151414	0.0364265	0.0151581	0.0477557	0.0171279	0.0149335	0.0166744	0	0.0354411	0.00102906	0.0744159	0.0195209	0	0	0.0266936	0.0681606	0.0579006	0.0192433	0.0192427	0.0225046	0.0247779	0.0194269	0.0184583	0.0672993	0	0.0171329	0.0160891	0.020438	0	0.0171488	0.0745982	0.0751891	0.0425191	0.0339966
L-Asparagine	0.000350112	0.00028463	0.000498901	0.000456822	0.000388648	0.000436897	0.000414322	0.000420554	0.000382103	0.000330995	0.000378151	0.000280285	0.000524525	0.000450102	0	0.000573798	0.000545573	0.000756455	0.000484349	0.000462557	0	0.000228857	0.000348541	0.000379525	0.000220333	0	0.000169918	0.000334784	0.000191744	0.000345063	0.000386312	0	0.000249202	0.00040002	0.000490362	0	0.000210842	0.000258131	0.00030619	0	0	0.000240409	0	0
L-Aspartic acid	0.0323043	0.0217818	0.0253301	0.036285	0.0315979	0.0338409	0.0395025	0.0255532	0.0345795	0.0198176	0.0311442	0.0273078	0.0240875	0.0243267	0.0277924	0.0247574	0.0234884	0.0182927	0.0155505	0.0256849	0.0263845	0.0396382	0.0244998	0.0258495	0.0392466	0.0230684	0.0267451	0.0385189	0.0394347	0.0340279	0.0385248	0.0425274	0.0350103	0.0250239	0.024371	0.0360901	0.0355883	0.0291967	0.0243766	0.0378307	0.0194871	0.0192302	0.019442	0.0189524
Lauric acid	0.000325812	0.000354309	0.000314607	0.00033487	0.000342754	0.000343358	0.000291202	0.000308549	0.000343586	0.000206897	0.000322199	0.00020676	0.000285799	0.000203751	0.000349809	0.000260012	0.000240132	0.000283168	0.000144564	0.000242639	0.000133602	0.000264808	0.000253765	0.000293628	0.000300493	0.000222324	0.000256228	0.000339645	0.000405864	0.000251172	0.000283573	0.000167629	0.000169971	0.000223997	0.000270899	0.000245999	0.00037736	0.000243141	0.000281358	0.000151319	0.000191774	0.000115206	0.000250035	0.000150894
L-Cysteine	0.000584166	0.000742027	0.00078061	0.000802324	0.000907606	0.000596402	0.000635542	0.000563047	0.000799623	0.000592124	0.000534375	0.000680087	0.00179873	0.00188957	0.00199875	0.00158969	0.00195882	0.00235812	0.00160081	0.00229057	0.00165421	0.00235346	0.00201358	0.0018373	0.00197538	0.00177045	0.0018678	0.00210466	0.00223136	0.00178607	0.00178886	0.00250904	0.00199987	0.00185084	0.00219735	0.00206198	0.00184038	0.00186028	0.0017725	0.00199277	0.0013709	0.00146421	0.00100827	0.000909338
L-Glutamic acid	0.0601154	0.0443292	0.0461053	0.0570974	0.0428579	0.0628281	0.0352483	0.0468608	0.0404198	0.0474337	0.0598804	0.0415671	0.0320196	0.0439616	0.0424237	0.0553303	0.0574055	0.0419224	0.0388627	0.0460254	0.0275028	0.0253809	0.0343064	0.0342643	0.0236354	0.0278763	0.0331616	0.0463739	0.0229754	0.0468819	0.0517995	0.0274482	0.0327724	0.0285502	0.0335528	0.0512219	0.0217611	0.0353709	0.030215	0.0297581	0.0280835	0.0287069	0.0254696	0.0263502
L-Glutamic acid dehydrated	0.0121653	0.0153768	0.01615	0.0251712	0.0111329	0.0126151	0.0181443	0.014245	0.00817369	0.0151148	0.0135641	0.0126659	0.016587	0.0169205	0.0189626	0.0133291	0.0157184	0.0140892	0.0104271	0.0185211	0.0121656	0.0158072	0.0142393	0.0140703	0.0144951	0.0094582	0.015616	0.0155608	0.0175964	0.0115041	0.01383	0.00647142	0.014579	0.0120057	0.0147913	0.0192815	0.0118521	0.0172727	0.01606	0.020614	0.0135159	0.0142848	0.0206911	0.0158086
L-Glutathione reduced	0.00279434	0.00236068	0.00139464	0.00195516	0.00270878	0.00213506	0.00211867	0.00148239	0.00294795	0.00168678	0.00247171	0.00163778	0.00221846	0.00221471	0.00216416	0.00175999	0.00214772	0.00212591	0.00193663	0.00192279	0.00462449	0.00498019	0.00391699	0.00325406	0.00564998	0.00458236	0.00306241	0.00430877	0.00477947	0.00447049	0.00422169	0.00489134	0.00520598	0.00356568	0.00295142	0.00400972	0.00271255	0.00485945	0.00422541	0.00453748	0.00392505	0.00387559	0.00359752	0.00309961
L-Histidine	0	0.000166866	0.000484325	0.000115713	0	0	0.000130199	0.000239585	0.00032996	0.000365161	0	0.00046474	0.000643237	0.000986872	0.000504224	0.00079301	0	0	0	0	0	0.00012213	0.000334059	0.00019466	0	0	0.000235129	0	0.000104646	0	6.53e-05	9.11e-05	0.000105757	0.000306936	0.000367992	7.97e-05	0	0	0.000413743	0	0.000639898	0.000159872	8.74e-05	9.47e-05
L-Homoserine	0.000115584	0.000152747	0.000186181	0.000263692	0.000225034	0.000239446	0.000230269	0.000124711	0.000273537	0.000110824	0.000284833	0.000174952	0.000309175	0.000246689	0.000281573	0.000334996	0.000259934	0.000241714	0.000223543	0.00017825	0	0.000321454	0.000228859	0.000263748	0.000330564	0.000193154	0.00022235	0.000445593	0.000337415	0.000270104	0.000313932	0.000303039	0.000328581	0.000270665	0.0002798	0.000329339	0.000370722	0.000268004	0.000274204	0.000322603	0	0.000119493	0.000105459	7.21e-05
L-Isoleucine	0.00169276	0.000240311	0.000101603	0.00203473	0.000270327	0.00172287	0.00196681	0.000786038	0.00202575	0.00101482	0.00176384	0.00128314	0.00163895	0.00125937	0.00227743	0.00188356	0.00176006	0	0.00178744	0.00151738	0.00111838	0.00169335	0.000623405	0.000353617	0.00196019	0	0.000806769	0.00213496	0.00204252	0.00196623	0.0019916	0.0019536	0.0017658	0.000495373	0.000300926	0.00194747	0.00182864	0.00188731	8.41e-05	0.00222622	0.000283214	0.000769175	0.0012101	0.00112888
L-Lysine	0.00677699	0.00708114	0.0073383	0.00807182	0.00820636	0.00628456	0.0071346	0.00640579	0.0072606	0.00608076	0.00642399	0.00640556	0.00884714	0.00866807	0.0116166	0.00886203	0.00884506	0.00903949	0.00943508	0.00966338	0.00782899	0.00914912	0.00957275	0.0080012	0.00857854	0.00621268	0.00815529	0.00934117	0.00889118	0.0075763	0.00742364	0.0105276	0.00905273	0.00855329	0.00901187	0.00969097	0.00931599	0.0091227	0.00896304	0.0101368	0.00691576	0.0071892	0.00850013	0.00733226
L-Methionine	0.000702082	0.000779024	0.000867317	0.00107536	0.0010302	0.000958802	0.00090254	0.000670398	0	0.0006794	0.000961276	0.000814473	0.000550199	0	0.00130391	0	0.00114927	0	0	0	0	0	0.000765161	0.000662808	0.000912194	0.000587519	0	0.000726202	0	0.00069544	0.000703993	0.000885846	0.00115756	0.000657568	0.000712156	0.000857382	0.00105303	0.000725009	0.000692032	0	0.000649182	0	0.000374102	0.000244321
L-Ornithine	0	0.00124991	0.00199231	0.0029855	0.00172853	0.00139611	0	0.00185781	0	0	0.00189967	0.00289342	0.00307924	0	0.00438	0	0	0.00527348	0	0.00464422	0	0.0030974	0	0	0.00276453	0	0	0.00414776	0.00308861	0.00259215	0.00325471	0.00409024	0	0	0	0.00381136	0	0	0	0	0.00174074	0.00239878	0	0
L-Phenylalanine	0.00809023	0.00704637	0.00747912	0.00608933	0.00854436	0.00864718	0.00662569	0.00721204	0.00643572	0.00707748	0.00917519	0.00729135	0.00973576	0.0104617	0.00895523	0.00867465	0.0148326	0.013449	0.0120468	0.0137147	0.00559001	0.00624925	0.00741806	0.00769478	0.00963655	0.00718184	0.00640924	0.00999601	0.00661719	0.00827689	0.00903503	0.00663633	0.00649704	0.00776496	0.00810225	0.00649468	0.00651553	0.00902159	0.00738852	0.00651588	0.00739465	0.00656805	0.00674404	0.00629031
L-Proline	0.00129994	0.000415207	0.00021427	0.00189264	0.000421359	0.00177722	0.00169434	0.00143375	0.00217714	0.00164186	0.00164194	0.00170513	0.00327303	0.00334692	0.00375502	0.00324988	0.00314948	0	0.00416815	0.00388614	0	0.00253091	0.000738473	0.000619601	0	0	0	0.00193349	0.00167093	0.00148283	0.00165568	0.00221225	0.0022856	0.000987644	0.000535482	0.00256533	0.00175798	0.00187765	0.000286496	0.00245894	0.00068605	0	0.00168198	0.00144668
L-Pyroglutamic acid	0.000280781	4.37e-05	0	0.000297956	9.4e-05	0.000137255	0.00016442	9.04e-05	0.000162183	7.52e-05	0.000237353	9.4e-05	0.000157483	7.32e-05	0.000177877	0.000182254	0.000205649	0	8.46e-05	9.25e-05	7.2e-05	0.000139057	0	0	5.24e-05	0.000146182	4.41e-05	0.000172083	0.000168141	0.000164724	0.000199479	0.000299818	0.000133398	7.17e-05	0	0.000145445	7.54e-05	0.000160212	0	0.000213534	0	8.67e-05	0.000251001	0
L-Serine	0.0322718	0.0458307	0.0500187	0.0474483	0.0580735	0.0363796	0.0446739	0.0403484	0.041621	0.0385624	0.0339481	0.04753	0.0541043	0.061816	0.0577134	0.0528521	0.0380934	0.0642181	0.0592058	0.0657778	0.0532059	0.0570538	0.058913	0.0597655	0.0553449	0.0550655	0.0582946	0.0580903	0.0618682	0.0485621	0.0481601	0.0610979	0.0583493	0.0606619	0.0687774	0.0596541	0.0543315	0.0378138	0.061311	0.0539136	0.0504559	0.0544489	0.0586502	0.0592631
L-Threonic acid	0.000720886	0.000577321	0.000619331	0.000930331	0.000563515	0.000777241	0.000723808	0.000632652	0.000987544	0.000582066	0.000990764	0.0005203	0.00114984	0.000500131	0.00152728	0.00111797	0.000849436	0.00106822	0.000637194	0.000586818	0.000324948	0.000803593	0.000660216	0.000687246	0.000764648	0.000500855	0.000520573	0.000912354	0.00063595	0.000587958	0.000665176	0.000899908	0.000870139	0.000417764	0.000570211	0.00078411	0.000779235	0.000795846	0.000535721	0.00118593	0.000698508	0.000583704	0.000445145	0.000454653
L-Threonine	0.0378519	0.0393957	0.0395518	0.0450118	0.0501382	0.0432122	0.0458353	0.0365456	0.0445228	0.035662	0.0409447	0.0450211	0.0533804	0.0583289	0.0592627	0.0511543	0.0507288	0.0513137	0.0595528	0.0647747	0.0442884	0.0561035	0.0520372	0.0436291	0.0546662	0.0482644	0.0512721	0.0594703	0.0592831	0.0512132	0.0572248	0.0625095	0.0586258	0.0483933	0.0544403	0.0538253	0.0527839	0.0464383	0.0488873	0.0534098	0.0447337	0.0466894	0.0313758	0.0310246
L-Tryptophan	0.00168597	0.00201456	0.00229049	0.00186518	0.00242443	0.00150567	0.0016804	0.00184818	0.00171795	0.00225317	0.00194495	0.00226887	0.00258027	0.00321095	0.00223447	0.00198629	0.00301232	0.00509551	0.00373467	0.00393775	0.0014108	0.00141649	0.00167337	0.00167906	0.00122731	0.00138437	0.00125862	0.00138209	0.00181309	0.00139852	0.00152817	0.00198361	0.00153226	0.00162864	0.0017093	0.00145026	0.00146738	0.00112606	0.00166037	0.00183823	0.00159516	0.001872	0.00186947	0.00205587
L-Tyrosine	0.0112903	0.00961378	0.0112693	0.0123763	0.0112338	0.0105129	0.0120484	0.00908866	0.0119912	0.0104032	0.0123759	0.0116001	0.0157261	0.0166163	0.0181606	0.014834	0.0210242	0.0192722	0.0174479	0.0185603	0.010068	0.0115564	0.0111278	0.0104762	0.0129872	0.0104301	0.0102523	0.0140609	0.0109746	0.0117999	0.0131237	0.0119886	0.0121538	0.0113494	0.0121656	0.0114992	0.0128634	0.0116055	0.0120884	0.011521	0.011408	0.0119977	0.0125755	0.0126347
L-Valine	0.00414345	0.00797447	0.00815773	0.00521116	0.00927226	0.00442964	0.00458096	0.00569039	0.00541284	0.00692528	0.0042077	0.00682973	0.00566866	0.00787486	0.00676065	0.0060454	0.00605814	0.0122636	0.00721331	0.00952442	0.00657555	0.00465111	0.00879008	0.00857197	0.00473213	0.00746531	0.00574839	0.00524841	0.00494425	0.00432502	0.00458442	0.00565764	0.0052537	0.00744834	0.0082837	0.00522174	0.00443565	0.00421183	0.00840774	0.00508943	0.00762841	0.00678405	0.00441541	0.00426886
Malic acid	0.00964153	0.0077258	0.00811064	0.0110931	0.00614852	0.00973078	0.0095385	0.00691941	0.00978278	0.00731125	0.00865577	0.0050917	0.00927038	0.00484813	0.00994089	0.00868041	0.00810156	0.00649925	0.00489754	0.00468556	0.00365845	0.0096133	0.00718778	0.00723932	0.00863437	0.00581237	0.00449743	0.00989535	0.0105994	0.00886297	0.00954916	0.0114418	0.00984152	0.0047359	0.00604794	0.0100873	0.00948638	0.00853625	0.00832969	0.0100031	0.0039917	0.00353713	0.00391258	0.00386082
Methylphosphoric acid	0.00133329	0.000980277	0.000840014	0.00177627	0.000540969	0.00109683	0.000840287	0.000672951	0.00135677	0.000869442	0.000965863	0.00102407	0.000775448	0.00101063	0.00193626	0.00147209	0.00117866	0.00094634	0.00129276	0.00138219	0.000505264	0.00128847	0.000526404	0.000567883	0.00102493	0.000260825	0.000404294	0.00113192	0.000905384	0.00117782	0.00106014	0.000976626	0.00103955	0.000273972	0.00071762	0.00105063	0.00119336	0.000632053	0.000404829	0.000909937	0.000581324	0.000660947	0.000761504	0.000749524
Monostearylglycerol	7.16e-05	0	0.000105158	1.43e-05	9.39e-05	0.000152388	0.00014662	0.000120686	0.000137422	0.000125178	0.000145889	0.00014813	0.000542943	0.000443856	0.000411309	0.000554342	0.000604081	0.000600115	0.000815077	0.000842238	1.98e-05	0	0	6.25e-05	1.4e-05	1.61e-05	1.12e-05	1.31e-05	0	1.61e-05	5.19e-05	0	1.54e-05	0	7.6e-05	0	0	0	0	0	0.000198069	0.000214608	0.000252056	0.000235854
Myo-Inositol	0.21316	0.204069	0.188207	0.144124	0.0879	0.197011	0.189255	0.24738	0.229328	0.244539	0.201854	0.201708	0.184612	0.0816199	0.112293	0.157731	0.218102	0.157027	0.194435	0.160516	0.198988	0.194191	0.163847	0.175539	0.144168	0.195626	0.158471	0.0960334	0.185002	0.209457	0.195715	0.173973	0.166258	0.183233	0.165414	0.171174	0.179705	0.195638	0.203036	0.171008	0.212398	0.225022	0.210513	0.234105
Nicotinamide	0	0.000985885	0.00076707	0.00117628	0.000798994	0	0.00119165	0.00093388	0.00116516	0.000771467	0	0.000531858	0.00104477	0.000710135	0.00124765	0.00103243	0	0.000692646	0.000487723	0.000517305	0.000659076	0.00114638	0.000911351	0	0.00119804	0.000811314	0.000570398	0.00107446	0	0	0	0.00117475	0.0012592	0.000709879	0.000892122	0.00111002	0.0011507	0	0.0010278	0.00126922	0.000889236	0.000662077	0.000625873	0.000482321
Nonanoic acid	0.00057987	0.000414505	0.000602793	0.000654134	0.000342087	0.000633933	0.000805517	0.00060929	0.000485954	0.000634137	0.000422229	0.00072253	0.00057733	0.000750227	0.000696488	0.00055369	0.000576717	0.000237055	0.000674926	0.000545678	0.00042539	0.000558947	0.000357514	0.000696962	0.000505635	0.000273396	0.000356276	0.000905851	0.000614178	0.000503949	0.00057221	0.000894765	0.000660883	0.000412589	0.000393601	0.000655453	0.00054132	0.000523376	0.000225427	0.000891419	0.000260726	0.000356539	0.000399332	0.000454205
O-Phosphoserine	0.000439194	0.000507522	0.000951128	0.000512107	0.000555273	0.000449367	0.000534966	0.000528558	0.000486833	0.000848505	0.000646486	0.000624049	0.0011786	0.000407932	0.000369833	0.000435927	0.00101489	0.000490133	0.00044696	0.000507962	0.000523372	0.000631138	0.000577088	0.00110822	0.000627975	0.000637351	0.000722213	0.000750887	0.000605777	0.000627286	0.000776077	0.000704107	0.00063733	0.000816631	0.000689005	0.000764342	0.000513584	0.000301214	0.00059799	0.000445403	0.000684688	0.00085258	0.000701482	0.000873451
Palmitic acid	0.00554007	0.00501997	0.00629053	0.00532346	0.00506666	0.00508533	0.00612604	0.00469884	0.0063464	0.00505497	0.0053228	0.00520517	0.00509525	0.00553241	0.0062964	0.00663196	0.0050132	0.00519151	0.00523651	0.0052644	0.00408088	0.00410452	0.00365057	0.00450289	0.00417897	0.00489215	0.00479201	0.00597613	0.00731427	0.00770982	0.00669571	0.00574324	0.0055923	0.00474895	0.00478574	0.00696232	0.0156924	0.00543871	0.00589649	0.00616355	0.00515486	0.00548264	0.00630456	0.00577
Pantothenic acid	0.000377361	0.000272883	0.000370461	0.000397954	0.000311388	0.000362921	0.000310777	0.000304974	0.000508257	0.000336428	0.000436895	0.000308408	0.000375242	0.000330875	0.000472695	0.000422472	0.000426749	0.000386871	0.000367831	0.000400045	0.000290403	0.000361437	0.000351105	0.000322494	0.000312566	0.000256194	0.000276291	0.000369021	0.000293553	0.000289197	0.000304231	0.000284526	0.000333122	0.00030986	0.000345919	0.000371169	0.000273198	0.000428916	0.000328773	0.000380186	0.000296081	0.000272191	0.000336403	0.000348842
Phosphorylethanolamine	0.0244941	0.0230313	0.0298174	0.0237779	0.0234479	0.0299866	0.0227353	0.0210803	0.0130282	0.0147053	0.0186656	0.0156252	0.00273335	0.00279862	0.00255389	0.00309736	0.00084673	0.000696929	0.000756889	0.000884604	0.00570754	0.00681304	0.00684447	0.00799322	0.00605118	0.00586404	0.00600359	0.00911489	0.00626901	0.00704184	0.00828417	0.00601242	0.0081959	0.00713981	0.005736	0.00576949	0.00620498	0.00666031	0.00715925	0.00627563	0.00830842	0.00855817	0.0100371	0.00913312
Putrescine	0.000684086	0.000830893	0.000959174	0.00117524	0.00135371	0.000511962	0.000864441	0.000591273	0.000977476	0.00086209	0.000831398	0.000824327	0.000855713	0.000932806	0.00118278	0.000830778	0.000842709	0.00159677	0.000841633	0.000896129	0.00155574	0.00223342	0.00178788	0.0016148	0.00170225	0.00148159	0.00158515	0.00190174	0.0023562	0.00209708	0.00209187	0.00262709	0.00216999	0.00182863	0.00147557	0.0020661	0.00182995	0.001181	0.00152124	0.00185449	0.00108176	0.0010891	0.0012332	0.00107643
Pyridoxalphosphate	2.66e-05	0	2.71e-05	2.14e-05	4.01e-05	9e-06	2.15e-05	2.11e-05	2e-05	0	0	0	1.4e-05	0	3.1e-05	1.6e-05	1.83e-05	2.03e-05	0	2.06e-05	2.7e-05	2.77e-05	4e-05	2.68e-05	3.07e-05	2.6e-05	0	2.97e-05	2.86e-05	2.33e-05	2.64e-05	3.21e-05	3.47e-05	2.58e-05	1.98e-05	3.88e-05	0	1.65e-05	1.98e-05	2.68e-05	2.43e-05	2.3e-05	2.1e-05	0
Pyrophosphate	0.00842246	0.00207639	0.000431149	0.000422946	0.00431719	0.00521689	0.00279415	0.00060151	0.00509171	0.000660141	0.00166405	0.000252142	0.00170911	0.000582396	0.000601303	0.00119571	0.00439419	0.00106993	0.00107	0.000308317	0.00476428	0.00246825	0.00127781	0.000612265	0.0107792	0.00325457	0.000662377	0.000773378	0.00255121	0.00190436	0.00132195	0.000740308	0.00295591	0.000717484	0.000752483	0.00121123	0.00800317	0.00675597	0.00207609	0.00154712	0.00759431	0.00115062	0.000371116	0.000185744
Pyruvic acid	0.0010607	0.00121431	0.00131686	0.0012683	0.00131045	0.00105095	0.0010674	0.000513011	0.000952287	0.00098969	0.000622249	0.000664071	0.000955214	0.000699676	0.00112734	0.000811199	0.000741302	0.00107938	0.000795752	0.000667887	0.00115906	0.00146518	0.0020495	0.00165525	0.00131178	0.00162187	0.000907779	0.00140992	0.000927399	0.000672741	0.000787424	0.0011399	0.00212508	0.00130636	0.00220829	0.00182054	0.00171507	0.00212149	0.00220649	0.00205401	0.00146225	0.00109854	0.000703134	0.000683718
Sedoheptulose	0.000262935	0.000254717	0.000340865	0.000235493	0.000333783	0.000195185	0.000274332	0.000259938	0.000311619	0.000307317	0.000224309	0.000328576	0.000364994	0.000369002	0.000416821	0.000354149	0.000306462	0.000312869	0.000294771	0.000379505	0.000166987	0.00017805	0.00019049	6.71e-05	0.000127817	0.00016244	0.000166203	0.000156954	0.000143748	0.000120643	0.000143372	0.00017633	0.000168909	0.000147194	0.000207184	0.00017565	0.000150928	0.000180367	0.000151407	0.000177825	0.000108215	0.000243392	0.00029641	0.000161796
Spermidine	0.00186451	0.0021122	0.00171582	0.0021629	0.00200401	0.00163153	0.00129889	0.00119039	0.00178662	0.0011492	0.0011297	0.00107685	0.0013809	0.00189438	0.00160695	0.0017739	0.00157806	0.00113999	0.00109921	0.00139236	0.00134973	0.0017699	0.00155412	0.0017327	0.00279067	0.00227184	0.00163171	0.00199693	0.00223175	0.00225329	0.00217042	0.00315731	0.00218024	0.00156373	0.00108145	0.00228718	0.00258442	0.0019543	0.00117732	0.00271	0.00156333	0.00129963	0.00184449	0.0013265
Stearic acid	0.00502484	0.00494759	0.00660521	0.00506178	0.00468854	0.00481511	0.00529819	0.00407294	0.00492734	0.00355116	0.00366629	0.00410312	0.0041354	0.00426339	0.00443372	0.00497594	0.00333826	0.00359969	0.00374487	0.00420366	0.00442284	0.00373411	0.00336808	0.00397678	0.00420885	0.00542522	0.0043782	0.00569971	0.00632612	0.00696138	0.0050331	0.00443472	0.00466198	0.00357458	0.00364229	0.00544059	0.0133314	0.00453757	0.00532483	0.00481218	0.00507258	0.00470167	0.005603	0.00649353
Taurine	0.00735247	0.00767268	0.00394358	0.00521401	0.00699049	0.0074279	0.00596906	0.00333535	0.00730705	0.00466366	0.00719869	0.00459712	0.00292265	0.00475563	0.0029848	0.00334557	0.00341143	0.00355571	0.00348892	0.00354568	0.00509314	0.00591607	0.00446985	0.00310105	0.0089932	0.0060647	0.00307605	0.0052502	0.00326192	0.00536517	0.00474322	0.00357395	0.00515135	0.00392297	0.00260916	0.00340662	0.0090047	0.00866251	0.00490261	0.00510844	0.0106758	0.00471506	0.00427762	0.00392586
Thymine	7.71e-05	8.78e-05	8.52e-05	0.000160124	8.8e-05	8.08e-05	0.000107088	0.000105664	0.000106528	0.000100128	0.000120623	0.000112386	9.63e-05	0.000147723	0.000158397	0.00012936	5.87e-05	6.96e-05	8.9e-05	0.00011607	9.07e-05	0.00010484	8.58e-05	5.02e-05	9.28e-05	5.76e-05	0.000211354	0.000142135	0.000108528	9.55e-05	0.000101411	0.000149823	9.95e-05	7.93e-05	9.19e-05	0.000139182	7.66e-05	0.000116751	0.000109066	0.000151276	7.37e-05	7.87e-05	9.29e-05	8.24e-05
trans-4-Hydroxyproline	0.00230734	0.0025991	0.00213279	0.00178028	0.00288161	0.00172853	0.0031164	0.00236848	0.0018329	0.00254699	0.00164622	0.0016666	0.00325212	0.00308139	0.00265811	0.00194828	0.0028155	0.00215064	0.00270743	0.00266779	0.00184379	0.00436704	0.00207928	0.002559	0.00531111	0.000884546	0.00203127	0.00281597	0.00432914	0.00276389	0.00242087	0.0051278	0.00445768	0.00230749	0.00263325	0.00183811	0.00493174	0.00308893	0.00258777	0.00443495	0.00210712	0.00176822	0.00161479	0.00150902
Uracil	0.00017568	0.000351604	0.00109395	0.0010234	0.000394929	0.000292299	0.00039116	0.00106681	0.000232558	0.000769349	0.000719271	0.000875723	0.000399966	0.000906439	0.000684809	0.000740958	0.000280687	0.000698636	0.000875522	0.00115709	0.000431114	0.000759841	0.000796494	0.000927988	0.000239148	0.000274078	0.000977068	0.000846506	0.000688672	0.000653724	0.000732231	0.000849054	0.000703608	0.000822765	0.000978549	0.000883143	0.000287068	0.000336671	0.000657462	0.000817878	0.000228349	0.000819092	0.00105047	0.000514686
Urea	0.00242604	0.00249418	0.00342121	0.0021516	0.00285134	0.00268913	0.00286452	0.00325358	0.00214482	0.00264741	0.00172314	0.00333104	0.0023691	0.00361968	0.00284835	0.00248936	0.00155003	0.00276511	0.00340061	0.00435059	0.00351909	0.0022005	0.00472571	0.00272489	0.00213506	0.00234133	0.00353851	0.00261698	0.00265876	0.00165441	0.0013462	0.00174417	0.00278906	0.00435122	0.00548104	0.00265635	0.00248389	0.00193042	0.00300271	0.00401951	0.00161787	0.00187539	0.00387303	0.00372753
Uridine-5-phosphate	0.00117394	0.00075584	0.00114587	0.000589027	0.00112649	0.00143706	0.0015015	0.00107384	0.00201321	0.00136961	0.000775448	0.000995402	0.00163898	0.00235092	0.00114624	0.00202015	0.00229313	0.00155712	0.00224637	0.00160995	0.000742228	0.000571934	0.000496414	0.000994296	0.00104846	0.000490062	0.000607779	0.000564189	0.000392224	0.000485472	0.000787017	0.000289896	0.000378347	0.000500638	0.000631227	0.000210745	0.000427482	0.000533669	0.00026153	0.000478548	0.00120715	0.000572722	0.000625208	0.000826905

## Sheet: LC-MSMS Amino acids
Sample	Anks3 D0_1	Anks3 D0_2	Anks3 D0_3	Anks3 D0_4	Anks3 D1_1	Anks3 D1_2	Anks3 D1_3	Anks3 D1_4	Anks3 D3_1	Anks3 D3_2	Anks3 D3_3	Anks3 D3_4	Anks3 D5_1	Anks3 D5_2	Anks3 D5_3	Anks3 D5_4	Anks3 D7_1	Anks3 D7_2	Anks3 D7_3	Anks3 D7_4	Blank_1	Blank_2	Blank_3	Blank_4	Luci D0_1	Luci D0_2	Luci D0_3	Luci D0_4	Luci D1_1	Luci D1_2	Luci D1_3	Luci D1_4	Luci D3_1	Luci D3_2	Luci D3_3	Luci D3_4	Luci D5_1	Luci D5_2	Luci D5_3	Luci D5_4	Luci D7_1	Luci D7_2	Luci D7_3	Luci D7_4	Pool_1	Pool_10	Pool_11	Pool_12	Pool_13
Lable	Anks3 D0	Anks3 D0	Anks3 D0	Anks3 D0	Anks3 D1	Anks3 D1	Anks3 D1	Anks3 D1	Anks3 D3	Anks3 D3	Anks3 D3	Anks3 D3	Anks3 D5	Anks3 D5	Anks3 D5	Anks3 D5	Anks3 D7	Anks3 D7	Anks3 D7	Anks3 D7	Blank	Blank	Blank	Blank	Luci D0	Luci D0	Luci D0	Luci D0	Luci D1	Luci D1	Luci D1	Luci D1	Luci D3	Luci D3	Luci D3	Luci D3	Luci D5	Luci D5	Luci D5	Luci D5	Luci D7	Luci D7	Luci D7	Luci D7	Pool	Pool	Pool	Pool	Pool
Glycine	3.66e-05	3.67e-05	8.05e-05	0.000106496	6.24e-05	4.22e-05	6.79e-05	7.06e-05	7.33e-05	5.18e-05	6.43e-05	0.000125294	0.00014189	9.8e-05	4.38e-05	0.000145365	0.000157513	8.84e-05	0.000162921	0.000256925	-4.61e-05	0.000316003	5.32e-05	-0.000215002	9.67e-05	0.00011553	0.000131016	0.000146887	0.00015647	0.000105058	0.000134477	0.00014259	8.58e-05	1.74e-05	8.12e-05	0.000230853	0.000105278	2.71e-05	9.45e-05	0.000147677	5.67e-05	0.000108156	7.46e-05	0.000139354	9.67e-05	0.000109996	0.000170063	7.35e-05	9e-05
Arginine	-0.0011329	-0.00134092	-0.00150196	-0.00123378	-0.00111113	-0.00112561	-0.00132996	-0.00140186	-0.00150976	-0.0014685	-0.0013618	-0.00133563	-0.000514275	-0.00061319	-0.000599319	-0.000244596	-0.000720804	-0.00031188	-0.000614456	-0.000568486	0.00914485	-0.00070036	-0.00139966	0.00953013	-0.00101519	-0.00116922	-0.00123953	-0.000588183	-0.000892303	-0.000560515	-0.000723495	-0.000528438	-0.000975196	-0.00144835	-0.00110075	-0.00123758	-0.000697571	-0.00069662	-0.000965547	-0.000613515	-0.000539612	-0.000813659	-0.000954161	-0.000716726	-0.00108221	-0.00126761	-0.00110684	-0.00105054	-0.0012455
Histidine	7.66e-05	4.85e-05	4.23e-05	0.000103229	6.43e-05	0.000122534	0.000139095	8.11e-06	0.000175922	0.000131583	0.000197818	0.000137426	0.000252702	0.000365858	0.000211859	0.000178479	0.000214524	0.00024016	0.000109088	0.000318744	-1.43e-06	5.1e-05	0.00209993	0.00109373	4.9e-05	0.000157503	0.000184604	0.000144156	8.74e-05	0.000126582	0.000129257	0.000219107	0.000191387	5.79e-05	7.53e-05	0.000113807	9.31e-05	0.000126185	5.87e-05	0.000142516	5.11e-05	0.00020619	0.000173533	0.000191807	0.000118069	0.000100943	0.000113143	8.99e-05	9.08e-05
Threonine	0.00119669	0.00126722	0.00155375	0.00182144	0.00120859	0.00198162	0.00178601	0.00130314	0.00156988	0.00174208	0.00168285	0.00218862	0.00187499	0.00193333	0.00150898	0.00186817	0.00219386	0.00157262	0.00152589	0.00228187	0.000416783	0.000813451	0.00223894	0.00115087	0.00217496	0.00168805	0.00203605	0.00191983	0.00167214	0.00207513	0.00174773	0.00209851	0.00212641	0.00132486	0.00152099	0.00253824	0.00239968	0.00129714	0.0018556	0.00202234	0.00126517	0.00166064	0.00102517	0.00247391	0.00174073	0.0012944	0.00137636	0.00157748	0.00137084
Alanine	0.00384221	0.0031044	0.00416912	0.00667962	0.00487997	0.00550462	0.00763838	0.00426953	0.00453591	0.00407369	0.00477183	0.00552374	0.00403941	0.00519524	0.00391481	0.0069777	0.00550834	0.00603307	0.00467523	0.00812682	0.0496575	-0.0682354	-0.0857424	0.0493715	0.00554659	0.00485546	0.00545969	0.00823851	0.00630393	0.00619245	0.00695661	0.0106064	0.0065013	0.00321684	0.00656158	0.0110417	0.00841504	0.00422198	0.00396833	0.00847303	0.00441518	0.00556433	0.00427692	0.00949995	0.00735072	0.00463727	0.00355893	0.00439396	0.00470977
Glutamate	0.00854686	0.00724463	0.00952967	0.0113403	0.00900062	0.0103766	0.0105702	0.00848999	0.00947511	0.01005	0.0100029	0.01251	0.00957416	0.0084787	0.00688955	0.00876439	0.00970222	0.00708752	0.00663211	0.00807032	-0.00024657	0.000984748	0.000379831	-0.000666192	0.00651698	0.00672429	0.00706053	0.0058483	0.00638941	0.0071351	0.00586639	0.00783078	0.00772478	0.00545338	0.00616112	0.00940139	0.00663086	0.00528014	0.0059642	0.00753823	0.00465629	0.00723042	0.00577005	0.0075982	0.00756101	0.00626894	0.00758245	0.00680667	0.00662208
Carnitine	0.00214717	0.00217767	0.00198215	0.00272331	0.00171122	0.00208566	0.00215459	0.0015039	0.00182546	0.00178709	0.00205795	0.0018564	0.00197451	0.00183706	0.00161855	0.0021312	0.00158836	0.00135749	0.000998263	0.00132767	0.000932097	0.00035063	-0.000434463	0.000555834	0.00187362	0.0017721	0.00221611	0.00161663	0.0018868	0.00165519	0.00162832	0.00176485	0.00196319	0.00133308	0.00176675	0.00198645	0.00164054	0.00182351	0.00165219	0.00191935	0.00130142	0.00186782	0.00215575	0.00189255	0.00177682	0.00143817	0.00192045	0.00178741	0.00191066
Creatine	0.000504547	0.000308249	0.000639931	0.000802424	0.000482317	0.000582108	0.000631013	0.000428267	0.00108269	0.00126892	0.000566297	0.00122462	0.00109975	0.00108313	0.000923751	0.000997338	0.00153091	0.00130374	0.00129243	0.00143224	0.00303803	0.00494584	0.00203975	0.00133166	0.000674244	0.000471391	0.000468535	0.00060217	0.000580852	0.000618715	0.00046619	0.000831394	0.000793247	0.000355244	0.000563949	0.00100839	0.000722562	0.000442	0.000427351	-8.33e-05	0.000290736	0.000510948	0.00040039	0.000412055	0.000752636	0.000730569	0.00091646	0.000710118	0.000600478
Proline	0.0204191	0.0191662	0.0264437	0.0298377	0.0244241	0.0266824	0.0383594	0.024778	0.0280842	0.0308803	0.0332099	0.0362751	0.0453919	0.0430818	0.0440775	0.0492661	0.045865	0.0375095	0.0450148	0.0484556	0.0110676	0.0110947	0.0218026	0.0168099	0.0290265	0.0260309	0.0287938	0.0296051	0.0192195	0.0252126	0.0227268	0.0282589	0.027297	0.0198504	0.0199753	0.033474	0.0293729	0.0228027	0.0234774	0.0331136	0.0215533	0.0240773	0.0289633	0.0297984	0.0294834	0.0241745	0.0281736	0.0266312	0.0277391
Valine	0.133438	0.10101	0.125908	0.110993	0.116635	0.129477	0.114627	0.0956346	0.103522	0.0994222	0.129712	0.129346	0.101407	0.0915893	0.0982563	0.119229	0.100415	0.100685	0.0857886	0.0925239	0.216051	0.219824	0.19249	0.201095	0.106889	0.10865	0.107398	0.131101	0.0798397	0.128988	0.0893242	0.104502	0.13599	0.123008	0.116841	0.122324	0.112581	0.112815	0.115898	0.134086	0.129051	0.106498	0.0958207	0.10779	0.115694	0.0884211	0.151002	0.139298	0.113322
Methionine	0.0279111	0.0228083	0.0275982	0.0299998	0.021198	0.0289354	0.0274825	0.0219507	0.0240162	0.0234583	0.026031	0.0265442	0.0216518	0.0209062	0.0180441	0.0227297	0.0194856	0.0223607	0.0177695	0.0183127	0.0194203	0.0465282	0.0882349	0.0397007	0.0236756	0.0196303	0.0167519	0.0213441	0.0198861	0.0208837	0.016161	0.0220952	0.0225044	0.0196245	0.0178142	0.02187	0.0204672	0.0227805	0.0197233	0.0194774	0.0200735	0.0172272	0.0211868	0.0222718	0.0217747	0.0177503	0.0229769	0.0220743	0.0225285
Glutathione	0.0661731	0.0533267	0.0642509	0.0652606	0.0592192	0.066765	0.0547727	0.0595311	0.0586057	0.0597482	0.0676906	0.0667026	0.0647988	0.0612535	0.0542426	0.0550895	0.0578227	0.049675	0.0416614	0.0547012	-7.21e-05	-0.000123799	-0.000173638	-9.49e-05	0.0768086	0.083522	0.0762526	0.0727519	0.0851432	0.0782327	0.081694	0.0800509	0.104621	0.101408	0.0788882	0.0847263	0.0735458	0.0862958	0.0714194	0.0676839	0.065025	0.0799945	0.0869745	0.0811583	0.0610302	0.0602925	0.0773798	0.0706105	0.0734893
NADP+	0.00296748	0.00280912	0.00256992	0.00314856	0.00257408	0.00284842	0.00219664	0.003254	0.00204847	0.00269587	0.00287466	0.00284794	0.00223888	0.00219664	0.0021422	0.001726	0.00256312	0.00149287	0.00156852	0.00205592	4.66e-05	2.78e-05	-3.78e-05	1.29e-05	0.00241688	0.0030556	0.00267731	0.00282685	0.00263577	0.00269608	0.0027496	0.0021599	0.00289787	0.00393169	0.0022211	0.0023507	0.00218583	0.00267359	0.00229244	0.00210145	0.00215069	0.00330091	0.00305068	0.00258553	0.00195871	0.00195945	0.0027551	0.0019961	0.00313779
Tyrosine	0.0907854	0.0958955	0.0937836	0.101622	0.0778214	0.0862396	0.0873126	0.0924471	0.120189	0.112001	0.0992327	0.0861164	0.112294	0.106731	0.103658	0.0984043	0.118819	0.11052	0.0910742	0.0988454	0.0325062	0.069743	0.130556	0.0622542	0.0891459	0.0943353	0.0861336	0.0896393	0.0951045	0.0854549	0.088971	0.098047	0.0915307	0.116698	0.0845438	0.0891931	0.0917065	0.0859838	0.0895109	0.102801	0.105337	0.0814915	0.0851685	0.0867296	0.0980539	0.111877	0.0804014	0.0894736	0.0958481
Isoleucine	0.0271708	0.0304621	0.0285351	0.0297861	0.0178541	0.0248437	0.026173	0.0230063	0.0289296	0.0319638	0.0322769	0.024495	0.0224949	0.0205437	0.0210987	0.0230559	0.0173335	0.0194549	0.0142867	0.0127118	0.0319323	0.103045	0.189659	0.0729048	0.0303157	0.0273342	0.0207153	0.0265745	0.0291991	0.0255606	0.0248763	0.0293475	0.0223212	0.026529	0.0260631	0.0256861	0.0253216	0.0253674	0.0278036	0.0302887	0.0294063	0.0187522	0.0187851	0.0211919	0.030667	0.0286194	0.0146064	0.0239167	0.0217223
Leucine	0.0482786	0.0479925	0.0529938	0.0495285	0.0286728	0.0472771	0.0421006	0.0517102	0.0442243	0.0421361	0.042325	0.0494973	0.0389147	0.0359205	0.0357636	0.0340743	0.0285779	0.0374359	0.0284462	0.0172443	0.149574	0.237195	0.126743	0.0835525	0.0483571	0.0383705	0.0286128	0.0370397	0.0445456	0.0287768	0.0301924	0.0436183	0.0372356	0.0326701	0.0426382	0.0429084	0.0394229	0.0409636	0.0422075	0.0362209	0.0419729	0.0310214	0.0296953	0.0329282	0.0478425	0.03808	0.0234136	0.0380779	0.0288556
NAD+	0.117631	0.105919	0.108807	0.121124	0.111299	0.110073	0.104858	0.12958	0.104987	0.108025	0.114982	0.123994	0.0996788	0.0961674	0.0924451	0.0837852	0.107486	0.0819997	0.0799498	0.0935754	-8.45e-05	-0.000325691	-9.87e-05	5.59e-05	0.10542	0.117086	0.117801	0.103723	0.111098	0.112459	0.114846	0.0937041	0.117967	0.141599	0.098215	0.0987053	0.0878798	0.115528	0.098714	0.0971553	0.0875251	0.118257	0.114182	0.113447	0.0846372	0.0920242	0.11423	0.0921381	0.119798
GSSG	0.00345514	0.00206861	0.0046263	0.00431411	0.00493593	0.00490307	0.00418952	0.00643485	0.00387488	0.00401643	0.00329819	0.00443045	0.00376965	0.00395888	0.00379602	0.00309243	0.0047082	0.00363048	0.00302553	0.00416509	-2.63e-06	3.01e-05	7.04e-05	1.64e-05	0.00562695	0.00708376	0.00497491	0.00597042	0.00450357	0.00555352	0.00505749	0.00451452	0.00465971	0.00493254	0.00296134	0.00417523	0.00669117	0.00612345	0.00422433	0.00500232	0.00741068	0.00782409	0.0046596	0.00683496	0.00404749	0.00429589	0.00842067	0.00417788	0.00972801
Phenylalanine	0.409148	0.465717	0.408039	0.385467	0.47918	0.413394	0.433814	0.431453	0.422571	0.424209	0.383075	0.381342	0.422636	0.455549	0.465816	0.447637	0.431336	0.468119	0.529866	0.487666	0.408083	0.279755	0.183237	0.366216	0.428678	0.421781	0.446821	0.423105	0.458651	0.425676	0.464222	0.43497	0.377993	0.363187	0.456834	0.414144	0.449997	0.419196	0.453575	0.418522	0.440674	0.455476	0.462364	0.432431	0.451032	0.474529	0.430274	0.440197	0.419692
Tryptophan	0.0376181	0.0408734	0.0393823	0.0452854	0.0396269	0.0381648	0.0417648	0.046727	0.0421528	0.0440626	0.0480723	0.0468364	0.0452938	0.0428126	0.0456689	0.0388918	0.0455927	0.0495369	0.045977	0.0486095	0.0226463	0.022788	0.0459818	0.035078	0.0385121	0.041595	0.0484052	0.0394823	0.0357408	0.0434567	0.0443779	0.034405	0.0372446	0.0399592	0.0380173	0.0352946	0.0409982	0.0476516	0.0389419	0.0333493	0.038945	0.0413384	0.0374742	0.0407281	0.0350294	0.0458157	0.0350292	0.0373863	0.0513659
NADH	1.65e-05	6.19e-05	0.00114117	0.00102023	0.00146501	0.000890854	0.00155148	0.00148741	0.00107201	0.0011307	0.000876863	0.000771237	0.00125979	0.00118215	0.000954975	0.000916844	0.000877381	0.00079931	0.000881176	0.00106168	-1.21e-05	-0.0002749	-0.000173088	6.28e-05	4.48e-05	0.000208678	5.02e-05	5.05e-05	4.46e-05	5.22e-05	7.17e-05	0.000539886	0.000247816	0.000146627	3.7e-05	0.000658059	0.000564423	6.53e-05	4.28e-05	0.000331423	2.85e-05	4.7e-05	2.26e-05	0.000799873	0.000475469	0.000442321	0.000233097	0.000272972	0.00025611
[truncated: 15 more columns]

## Sheet: LC-MSMS Nucleosides
Sample	Anks3 D0_1	Anks3 D0_2	Anks3 D0_3	Anks3 D0_4	Anks3 D1_1	Anks3 D1_2	Anks3 D1_3	Anks3 D1_4	Anks3 D3_1	Anks3 D3_2	Anks3 D3_3	Anks3 D3_4	Anks3 D5_1	Anks3 D5_2	Anks3 D5_3	Anks3 D5_4	Anks3 D7_1	Anks3 D7_2	Anks3 D7_3	Anks3 D7_4	Luci D0_1	Luci D0_2	Luci D0_3	Luci D0_4	Luci D1_1	Luci D1_2	Luci D1_3	Luci D1_4	Luci D3_1	Luci D3_2	Luci D3_3	Luci D3_4	Luci D5_1	Luci D5_2	Luci D5_3	Luci D5_4	Luci D7_1	Luci D7_2	Luci D7_3	Luci D7_4	Pool1	Pool2	Pool3	Pool4	Pool5	Pool6	Pool7	Pool8	Pool9
Label	Anks3 D0	Anks3 D0	Anks3 D0	Anks3 D0	Anks3 D1	Anks3 D1	Anks3 D1	Anks3 D1	Anks3 D3	Anks3 D3	Anks3 D3	Anks3 D3	Anks3 D5	Anks3 D5	Anks3 D5	Anks3 D5	Anks3 D7	Anks3 D7	Anks3 D7	Anks3 D7	Luci D0	Luci D0	Luci D0	Luci D0	Luci D1	Luci D1	Luci D1	Luci D1	Luci D3	Luci D3	Luci D3	Luci D3	Luci D5	Luci D5	Luci D5	Luci D5	Luci D7	Luci D7	Luci D7	Luci D7	Pool	Pool	Pool	Pool	Pool	Pool	Pool	Pool	Pool
S-Adenosylmethionine	0.000378556	0.000355341	0.000285366	0.000496395	0.000300943	0.000328754	0.0002617	0.000317031	0.000279241	0.00033378	0.000282068	0.000243354	0.000337053	0.000394443	0.000462429	0.000411029	0.000493551	0.000564733	0.000434751	0.00059142	0.000301586	0.000328329	0.000402508	0.000299884	0.000332874	0.000411867	0.000331079	0.000366938	0.000374366	0.000371824	0.000480515	0.000566169	0.000313586	0.000389897	0.000388209	0.000298386	0.000456729	0.000348452	0.000229312	0.000266975	0.000523222	0.00028806	0.000311979	0.000343197	0.000324031	0.000332438	0.000400177	0.000409967	0.000441746
1-Ribosyl-imidazolenicotinamide	0.0017414	0.00159675	0.0016876	0.00167313	0.00144527	0.00167423	0.00142743	0.00157203	0.00159558	0.00168151	0.00156725	0.00140087	0.00162401	0.00202333	0.00179367	0.00173894	0.0019442	0.00185903	0.00222568	0.00178008	0.00146924	0.00142143	0.00164942	0.0016259	0.00154544	0.00152758	0.00138988	0.00147627	0.0015372	0.00143927	0.00148475	0.00151148	0.0014424	0.00151066	0.00162421	0.00155203	0.00212878	0.00153504	0.00181688	0.00155234	0.00230488	0.0017563	0.00168378	0.00176699	0.00169848	0.0017339	0.00159634	0.00185373	0.00167381
Adenine	2.77565e-05	6.24067e-05	2.55007e-05	0.000151569	2.76554e-05	6.16527e-05	2.12577e-05	0.000485271	3.72716e-05	9.5436e-05	1.30903e-05	0.000155125	6.70356e-05	0.000541712	0.000536836	8.04279e-05	0.000263621	0.000325032	2.41887e-05	0.000174351	0.000280044	0.000131033	0.000125739	8.52056e-05	0.000338914	0.000182418	5.48322e-05	0.000131602	3.15256e-05	4.80296e-05	4.58536e-05	6.0972e-05	0.000118736	8.32581e-05	0.000117302	0.000130381	1.98304e-05	0.000216488	0.000101998	0.000158244	2.03885e-05	3.7642e-05	1.54113e-05	3.98263e-05	1.75786e-05	4.84017e-05	0.000152052	0.000167334	0.000131026
Uridine	0.00739519	0.00773816	0.00773432	0.0079664	0.00689708	0.00709006	0.00646896	0.0077559	0.0066938	0.0075856	0.00750431	0.0070383	0.00721703	0.00751569	0.00761765	0.00761589	0.00686471	0.00673912	0.00670736	0.00601437	0.00627066	0.00603771	0.00627609	0.00569047	0.0060008	0.00572672	0.00573443	0.0061368	0.00591039	0.00594892	0.00510756	0.0058659	0.00633191	0.00601797	0.00597575	0.00592618	0.00675116	0.00537901	0.00608208	0.00578673	0.0056675	0.00690948	0.00663416	0.00709721	0.00696833	0.0068844	0.00667459	0.00635112	0.00657128
Cytidine	0.148356	0.140593	0.159731	0.164553	0.151772	0.150001	0.13754	0.168052	0.13315	0.15289	0.143782	0.149267	0.143915	0.172445	0.145634	0.153417	0.135059	0.134427	0.131697	0.127881	0.142795	0.126678	0.141833	0.136201	0.131364	0.121295	0.120154	0.133008	0.111191	0.130184	0.115201	0.120681	0.130901	0.124933	0.119758	0.122651	0.134532	0.1201	0.112565	0.116863	0.122903	0.142285	0.137107	0.13071	0.133793	0.130466	0.133176	0.133376	0.136806
Guanine	0.000633489	0.000605506	0.000551302	0.000810663	0.000680497	0.000836845	0.000664735	0.000968433	0.000791282	0.00089461	0.00100401	0.000664746	0.000727547	0.000837857	0.000859317	0.000748191	0.00068143	0.000709624	0.000690828	0.000711325	0.000789575	0.000867904	0.000760574	0.000834749	0.00105554	0.000835695	0.000752751	0.000909605	0.000776974	0.000995939	0.000702204	0.000755618	0.00116137	0.00109287	0.000912242	0.000843425	0.00069438	0.000828004	0.000802775	0.000811929	0.000859018	0.000749868	0.00084762	0.000889386	0.000884982	0.000863463	0.000869036	0.000959923	0.000863318
Pseudouridine	0.000197071	0.000201477	0.00018822	0.000193256	0.000192935	0.000193118	0.000199363	0.000209714	0.000164468	0.000211989	0.000166766	0.000156178	0.000196575	0.000189805	0.00019789	0.000191757	0.000246899	0.00022706	0.000182866	0.000232329	0.000271911	0.000188079	0.000226546	0.00015144	0.000202094	0.000200088	0.000200257	0.00013857	0.000182914	0.000162977	9.73915e-05	0.00017469	0.000274241	0.000243337	0.000238556	0.000268077	0.000288013	0.000268454	0.000181248	0.000275713	0.000219115	0.000206239	0.000159645	0.000224937	0.000240631	0.000231253	0.000220137	0.000225084	0.00021089
Dihydrouridine	0.000103126	8.87681e-05	0.000131147	0.000110287	0.000120856	0.000110431	0.000102267	0.000158633	9.52496e-05	0.000120318	0.000119606	6.74227e-05	0.000109538	0.000107949	0.000126966	0.000113022	0.000121728	0.000154372	0.000122878	8.89417e-05	0.000123976	0.00013452	0.000162593	9.01982e-05	0.000136588	0.000116084	8.73143e-05	0.000128506	0.000106727	8.25677e-05	6.85909e-05	0.000130412	0.0001452	0.000139693	0.000168422	0.000139787	0.00016368	0.000182635	0.000124379	0.00018122	0.000150089	0.000119662	0.000102149	0.000132687	0.000104495	0.000126283	8.67448e-05	0.00011346	0.000116468
Inosine-5-monophosphate	0.00257196	0.00217616	0.00250909	0.00241196	0.00189559	0.00219411	0.00178565	0.00254328	0.00159913	0.0019025	0.0019309	0.00149489	0.00199935	0.00184836	0.00168317	0.00163353	0.0031455	0.00303152	0.00245563	0.00223663	0.0029875	0.00328877	0.00363486	0.00297088	0.00299006	0.00268488	0.00275621	0.00299847	0.00253781	0.00244978	0.00312221	0.00249139	0.00355975	0.00282992	0.00363983	0.00333425	0.00602782	0.00346468	0.00303132	0.00352634	0.00185879	0.00230745	0.00229015	0.00223149	0.00228638	0.00233842	0.00219701	0.00250531	0.00243626
Adenosine-5-monophosphate	0.0401598	0.0299555	0.0442216	0.0356467	0.027162	0.0321617	0.0277773	0.0366627	0.025287	0.0264765	0.0291248	0.0230296	0.029942	0.028475	0.0254969	0.0257541	0.046731	0.0440157	0.0380462	0.0355995	0.0396902	0.0517152	0.0549492	0.043157	0.0470027	0.0408142	0.044777	0.0439586	0.0381279	0.0386697	0.0461204	0.0368992	0.0554211	0.0435985	0.0538299	0.052058	0.0853634	0.0523328	0.0488669	0.0530799	0.0220881	0.035828	0.036616	0.035344	0.0355042	0.0356701	0.0357109	0.035519	0.0369688
Guanosine-5-monophosphate	0.00656505	0.00434695	0.00685302	0.0042407	0.00469554	0.00629601	0.00438197	0.00411555	0.00414809	0.00440839	0.00586623	0.00498796	0.00595007	0.00433548	0.00369753	0.00389377	0.00718907	0.00648094	0.00612328	0.00547199	0.00503727	0.00664928	0.00739112	0.00530804	0.00588094	0.00563999	0.00619008	0.00613938	0.00496495	0.00485557	0.00643353	0.00533167	0.00595181	0.00550083	0.00686528	0.00688144	0.0108693	0.00713161	0.00689146	0.00758178	0.00582275	0.00526849	0.00534139	0.00525016	0.00496516	0.00520229	0.00496133	0.0050349	0.00514185
5-Methyluridine	0.0101544	0.00908044	0.0105109	0.0107135	0.00921687	0.0100046	0.00956311	0.0122759	0.00839498	0.00823549	0.00855296	0.00813418	0.0099058	0.0108383	0.0096898	0.00987612	0.0142281	0.0145003	0.0137753	0.0136432	0.0160065	0.0143555	0.0180713	0.0127679	0.0132104	0.0143033	0.0134872	0.0129079	0.0102061	0.00965421	0.00932723	0.0105102	0.0184423	0.0151504	0.014908	0.0163514	0.0177438	0.0213282	0.017085	0.0196031	0.0126089	0.0120567	0.0117145	0.0118008	0.0109341	0.0118512	0.0116871	0.0110585	0.0119964
Hypoxanthine	0.000638826	0.000762061	0.000737397	0.00108527	0.000984489	0.000925879	0.000731669	0.000992567	0.00085695	0.00110496	0.00103019	0.000822768	0.000773019	0.00085287	0.000911876	0.000718771	0.000866112	0.000862537	0.000777263	0.000821671	0.00105885	0.000946872	0.000924974	0.000935931	0.00109526	0.000945255	0.000823973	0.00107682	0.0010144	0.00118563	0.000826502	0.00096031	0.0014321	0.00119801	0.00105078	0.000963093	0.00107588	0.00117042	0.00100347	0.000912894	0.000845507	0.000991569	0.000943249	0.000976151	0.000927171	0.0010015	0.00105126	0.00106318	0.00104135
3-Methylcytidine	0.00249915	0.00206319	0.00258043	0.00283267	0.00249857	0.00269277	0.00204275	0.00251703	0.00210259	0.00293723	0.00291662	0.00186598	0.00260048	0.00283867	0.00235695	0.00257009	0.00301836	0.00298825	0.00218246	0.00196461	0.00243511	0.00275691	0.00222644	0.00181461	0.0026774	0.00193999	0.00168788	0.00240652	0.00194867	0.00244978	0.00203916	0.00191917	0.00235834	0.00238766	0.00295306	0.00278476	0.00400449	0.0019788	0.00185027	0.00217108	0.00177159	0.0019875	0.00190369	0.00189236	0.00181352	0.00189583	0.00167058	0.0018172	0.00194959
Xanthosine-5-monophosphate	0.00110172	0.000252855	0.000817238	0.000339969	0.000150036	0.000119316	0.000224355	0.000175035	0.000112998	0.000159278	0.000122654	0.000153281	0.000140165	0.000110809	0.000102428	0.000106461	0.000102301	0.000135653	0.000122233	0.000129256	0.00045084	0.000414521	0.000685781	0.000172075	0.000206508	0.000413498	0.000353429	0.000415709	0.000414102	0.000207499	0.000274364	0.00088603	0.000175177	0.00029591	0.000406731	0.0005534	0.0014684	0.000765472	0.000416063	0.000847526	0.000328181	0.000332636	0.000309608	0.000305403	0.00028653	0.000306544	0.000329908	0.000339156	0.000287426
Xanthine	0.000954397	0.000499522	0.000857311	0.000668807	0.000496926	0.000569562	0.000514782	0.000584387	0.000442526	0.000469159	0.000488106	0.000434034	0.000465499	0.000520801	0.000530028	0.000437697	0.000496748	0.000521704	0.000545696	0.000750393	0.000746271	0.000656906	0.000649288	0.000634383	0.000587002	0.000635607	0.000681528	0.000592985	0.000452195	0.000508358	0.000470284	0.000762634	0.000594853	0.000697608	0.000650966	0.00062473	0.000872539	0.00124502	0.000703712	0.000868236	0.000936396	0.000920248	0.000836951	0.00085911	0.00087131	0.000978989	0.000849781	0.000704229	0.000740195
3-(3-Amino-carboxypropyl)-uridine	0.00160176	0.00163575	0.00172434	0.00140723	0.00139279	0.00132789	0.0014889	0.00146472	0.00138349	0.00130844	0.00122224	0.0012805	0.0010346	0.00112221	0.00116201	0.00114589	0.00124654	0.0013981	0.00139069	0.00133786	0.00109116	0.00113321	0.00118982	0.00114462	0.00106088	0.00107683	0.00107042	0.00112455	0.00114707	0.00116755	0.00124146	0.00118218	0.000843099	0.000978926	0.000947803	0.000947677	0.00100443	0.00081485	0.000933391	0.000946226	0.00171877	0.00122495	0.00123942	0.00133032	0.00119886	0.00124988	0.00117711	0.00124521	0.00128842
5-Aminoimidazole-4-carboxamide ribonucleotide	0.000884792	0.000770937	0.000955974	0.000815115	0.000712072	0.000727502	0.000729658	0.000878689	0.000799564	0.000721745	0.000782905	0.000637092	0.000833648	0.000880036	0.000698472	0.000699088	0.000820126	0.00078523	0.000544406	0.000751225	0.000729785	0.000661639	0.000661573	0.000681645	0.000791883	0.000677745	0.0006112	0.000734135	0.000566475	0.000602798	0.000488474	0.000742068	0.000700943	0.000744817	0.000702333	0.000653733	0.000858689	0.0007631	0.000498982	0.000793483	5.01114e-05	0.000703905	0.00066466	0.000767875	0.00064943	0.000742558	0.000729887	0.000830342	0.000704422
1-Ribosylimidazole-4-acetic acid	0.000375994	0.0003583	0.000355493	0.000328636	0.000343188	0.000299197	0.000318292	0.000356396	0.000359996	0.000338691	0.000333712	0.000331846	0.000312364	0.000386937	0.000360793	0.000371027	0.000349937	0.000375354	0.000273171	0.000321686	0.000291255	0.000342279	0.000381913	0.000287902	0.000356336	0.000291977	0.000300981	0.000310169	0.000313614	0.000327033	0.000232679	0.000381317	0.000247075	0.000323162	0.0003282	0.000292899	0.00041455	0.000334867	0.000327274	0.00027636	2.03885e-05	0.000356806	0.000347149	0.000343807	0.00036915	0.000341003	0.000298148	0.000319158	0.000372905
5-Methylcytidine	0.0107766	0.00937122	0.010935	0.00989046	0.00938999	0.00894273	0.0095295	0.0105499	0.0086615	0.00948663	0.00916355	0.00893615	0.0093328	0.00993115	0.0097832	0.00921153	0.00978717	0.00982534	0.00996605	0.00967116	0.00812194	0.00877345	0.00932887	0.00831953	0.00858528	0.00863833	0.00857945	0.00861196	0.00755793	0.00827889	0.00849504	0.00866819	0.00896448	0.00845113	0.00890263	0.00928943	0.0103244	0.00920119	0.00861148	0.0089694	0.0101461	0.00904339	0.00938052	0.0097231	0.00917307	0.00979905	0.00891963	0.00926926	0.00903603
5-Methoxy-carbonylmethyl-2-thiouridine	2.47673e-05	3.14723e-05	1.76077e-05	2.30693e-05	2.78732e-05	3.02824e-05	4.48136e-05	2.08542e-05	1.21281e-05	7.20271e-06	1.36282e-05	2.37033e-05	3.28146e-06	3.82469e-05	2.46967e-05	3.02663e-05	5.16421e-05	6.95281e-05	1.61258e-05	4.09381e-05	1.45078e-05	4.50891e-05	2.02338e-05	1.69746e-05	3.15917e-05	2.06613e-05	3.42701e-05	4.51577e-05	2.1017e-05	3.53476e-05	4.01693e-05	4.37934e-05	3.09136e-05	5.17144e-05	2.02501e-05	5.46084e-05	5.47697e-05	2.88939e-05	4.80637e-05	1.19734e-05	3.68466e-06	2.83306e-05	5.0383e-05	3.51528e-05	5.85952e-06	2.76866e-05	3.97001e-06	4.28537e-06	5.40743e-06
2-Methyl-oxocytidine	0.0123653	0.0106675	0.0117683	0.0119036	0.0100411	0.0105655	0.00952117	0.0118222	0.0100447	0.0107109	0.011041	0.00849316	0.0106551	0.0114675	0.010189	0.00994872	0.0112988	0.0111374	0.0104389	0.0103023	0.00974944	0.00986157	0.00958865	0.00842937	0.00941712	0.00905889	0.00839856	0.0098418	0.00847414	0.00890409	0.00851513	0.00991497	0.00969306	0.00936782	0.00958496	0.00959304	0.0120374	0.00952204	0.00882942	0.00913509	0.00936371	0.0091579	0.00934812	0.0094175	0.00959828	0.00943833	0.00922929	0.00951454	0.00967078
S-Adenosylhomocysteine	0.0182973	0.0166034	0.0190357	0.0179951	0.0176047	0.0196493	0.0160809	0.0186284	0.0178155	0.0179017	0.02026	0.0173458	0.0211214	0.0218778	0.0188291	0.020475	0.0297154	0.0302736	0.0271542	0.0220235	0.0243665	0.0274598	0.0245021	0.0236622	0.0278344	0.0240829	0.024732	0.0289941	0.0245147	0.0275638	0.0285062	0.0245047	0.0265134	0.0260051	0.0285035	0.0272587	0.0398425	0.0215591	0.0260608	0.0252821	0.0187395	0.0186391	0.0186059	0.0199044	0.0190321	0.0187468	0.0192395	0.0197998	0.0196616
Isoguanosine	0.818426	0.667455	0.744784	0.796536	0.687564	0.70782	0.674837	0.798099	0.637781	0.677855	0.679451	0.639946	0.63632	0.711652	0.597743	0.608128	0.897398	0.895312	0.888266	0.790099	0.868803	0.881458	0.745327	0.744728	0.864302	0.823361	0.778489	0.848001	0.85279	0.876599	0.821676	0.922554	0.82107	0.869077	0.907184	0.903211	1.1592	0.830429	0.848112	0.891501	0.867611	0.750372	0.776341	0.805685	0.779874	0.784403	0.776497	0.785716	0.822187
5-Methylthioadenosine-sulfoxide	0.000448801	0.000809135	0.000662716	0.000675283	0.00109598	0.000828322	0.000769875	0.000873768	0.000838315	0.00070603	0.000984818	0.000946552	0.000452529	0.000598725	0.000509131	0.000641518	0.000865866	0.000802004	0.000801451	0.000653347	0.000682745	0.000616799	0.000631222	0.000649027	0.000492459	0.000454005	0.000684508	0.000680204	0.000549399	0.00134995	0.000778374	0.000497938	0.000779866	0.0006813	0.0010656	0.000745966	0.000816195	0.000714369	0.000962743	0.000942342	0.000753145	0.000729462	0.000855523	0.000909299	0.000955297	0.00101624	0.00114356	0.00122317	0.00138306
Inosine	0.080696	0.0665018	0.0751774	0.0707614	0.0629999	0.0609227	0.0652923	0.0657716	0.0668708	0.0662656	0.0641367	0.0617202	0.0639351	0.0649284	0.0704421	0.0621763	0.0542011	0.0572554	0.0600234	0.0617135	0.068462	0.0643195	0.0689257	0.0684238	0.0610559	0.0656809	0.0646212	0.0672571	0.0740867	0.0723897	0.0690461	0.0781391	0.0568523	0.066741	0.0632292	0.0610945	0.0802871	0.065623	0.066153	0.0651404	0.0762787	0.0695365	0.0717734	0.0694306	0.073526	0.0744038	0.0714775	0.0699138	0.0713028
Guanosine	0.580699	0.466993	0.560614	0.480346	0.432466	0.422577	0.450492	0.456286	0.459315	0.434227	0.426366	0.45615	0.413404	0.415076	0.469897	0.430111	0.333454	0.341968	0.370127	0.388918	0.39638	0.382245	0.400386	0.395654	0.380265	0.405675	0.406246	0.40585	0.413268	0.391285	0.44192	0.469274	0.345528	0.383964	0.36532	0.357239	0.439968	0.362376	0.369183	0.346911	0.455165	0.430744	0.440106	0.44819	0.44158	0.44572	0.445346	0.44705	0.44568
Adenosine	0.000432361	0.000455138	0.000549784	0.000485062	0.000378901	0.000375356	0.000410792	0.00047168	0.000393126	0.000439693	0.000437	0.000466692	0.000365961	0.00038515	0.000408128	0.000418225	0.000373545	0.000399422	0.000347994	0.000320647	0.000487329	0.000377154	0.000504761	0.00041804	0.000420913	0.000438237	0.000407069	0.000516862	0.000502439	0.000467074	0.000497568	0.00042753	0.000386889	0.000470365	0.000453405	0.000428244	0.0005776	0.000384677	0.00035846	0.00037053	0.00047262	0.000425156	0.000372241	0.000448249	0.000353524	0.000443583	0.000365043	0.00040058	0.000450065
8-Hydroxyguanosine	3.69375e-05	9.95279e-06	2.0947e-05	1.59866e-05	1.78562e-05	1.57758e-05	2.03959e-05	2.34317e-06	1.50861e-05	3.38855e-05	1.82905e-05	2.87073e-05	1.65636e-05	1.84086e-05	2.16887e-05	1.05826e-05	3.56577e-05	2.3095e-05	3.45092e-05	2.36901e-05	3.36317e-05	5.58009e-05	2.13178e-05	2.29656e-05	4.1348e-05	2.55548e-05	2.86081e-05	2.09016e-05	3.80934e-05	3.72364e-05	2.99375e-05	2.0324e-05	3.91104e-05	3.88395e-05	6.7171e-05	3.39669e-05	7.30263e-05	5.39065e-05	3.55892e-05	3.52731e-05	2.80034e-05	1.06983e-05	2.60806e-05	2.7025e-05	3.24227e-05	3.96376e-05	1.68726e-05	2.46919e-05	3.01568e-05
Xanthosine	0.0210717	0.00300224	0.0274194	0.00303989	0.00109032	0.00406455	0.00248227	0.00237621	0.00250814	0.00146952	0.00778871	0.00347938	0.00275455	0.00182316	0.0012418	0.00105318	0.00168648	0.00130231	0.00159549	0.00110865	0.0054103	0.0105369	0.0259762	0.00854253	0.00185044	0.00589554	0.0123772	0.0147684	0.00492423	0.00697049	0.0197337	0.0120514	0.00144357	0.00118257	0.0104486	0.00437259	0.0146786	0.00812608	0.00140082	0.00802771	0.00251564	0.00276094	0.00295343	0.00303919	0.00338348	0.0036118	0.00375662	0.00383622	0.00401481
1-Methylguanosine	0.0156308	0.0128883	0.0157671	0.0148621	0.0122139	0.0123998	0.012711	0.0138064	0.0127705	0.0124469	0.0127081	0.0127774	0.0119548	0.0142141	0.0128909	0.0127573	0.0151479	0.0149938	0.0134408	0.0122089	0.0115244	0.0129981	0.0109411	0.00989151	0.0117677	0.0114738	0.0109202	0.0118496	0.0121144	0.0121995	0.0114846	0.0130093	0.00978182	0.0111572	0.0115665	0.0104864	0.0137947	0.00899505	0.0104155	0.0109023	0.00983265	0.0109734	0.0113581	0.0112085	0.0112313	0.0113413	0.0119636	0.0118099	0.0118204
5-Deoxyadenosine	2.00701e-05	0.000153596	0.000115057	0.000410391	7.51269e-05	0.00014434	0.000102842	0.000367175	7.57264e-05	9.64182e-05	0.00010275	9.21795e-05	3.68774e-05	6.70214e-05	9.00795e-05	8.97406e-05	6.71348e-05	8.58161e-05	5.61177e-05	5.403e-05	0.000373245	0.000363204	0.000679639	0.000262606	0.00027062	0.000315085	0.000326907	0.000547569	0.000413116	0.000393411	0.000734416	0.00111129	0.000232789	0.000252564	0.000446243	0.000300738	0.00153103	0.000283764	0.000303058	0.000354673	0.000196515	0.000239918	0.000283923	0.000239974	0.00026485	0.000294593	0.000274725	0.000239573	0.000294081
8-Hydroxy-2-deoxyguanosine	4.14212e-05	9.1458e-06	6.58769e-05	3.0152e-05	4.02854e-05	2.61117e-05	1.52251e-05	3.93653e-05	3.01722e-05	1.26048e-05	3.6581e-05	4.50363e-05	7.18797e-06	1.01873e-05	1.53563e-05	1.54506e-05	2.53292e-05	2.18795e-05	1.64483e-05	1.84949e-05	1.97833e-05	1.59431e-05	1.40914e-05	3.86088e-05	1.34729e-05	9.24321e-06	2.98001e-05	3.25135e-05	6.23944e-06	2.3745e-05	1.97057e-05	2.92763e-05	2.59955e-05	1.07291e-05	2.0744e-05	2.06414e-05	3.05326e-05	6.6844e-06	2.23808e-05	1.32679e-05	1.59669e-05	2.45664e-05	2.76613e-05	2.84474e-05	1.91411e-05	1.99184e-05	4.64492e-05	1.67334e-05	3.30685e-05
1-Methylinosine	0.000961442	0.000753991	0.000877651	0.000835554	0.000638034	0.000876919	0.000703804	0.000844479	0.0005925	0.000689005	0.000645368	0.000593636	0.000697545	0.00072115	0.00059367	0.000676018	0.00084939	0.000924043	0.000853376	0.000799436	0.00065219	0.000773739	0.000720107	0.000750875	0.000709187	0.000745438	0.000707752	0.000796066	0.000599971	0.000677811	0.000722668	0.000684726	0.000745908	0.000662202	0.000710729	0.000735253	0.000968543	0.00079911	0.000668857	0.000857557	0.000650466	0.000667254	0.000707338	0.000627061	0.000762128	0.00065671	0.000692569	0.000699944	0.00076536
2-Methylguanosine	0.0113315	0.00964559	0.0111708	0.0109709	0.00894837	0.00951573	0.00907016	0.0104955	0.00958323	0.010166	0.00998662	0.0097202	0.0104019	0.0104723	0.0101359	0.0103794	0.0101182	0.0104389	0.00919105	0.00880107	0.00680195	0.00706828	0.00720107	0.00697555	0.00740314	0.00665403	0.00706024	0.00787524	0.00709063	0.00734906	0.00733468	0.00701179	0.00632512	0.00652138	0.00674773	0.00668077	0.00804234	0.0056977	0.0059988	0.00612976	0.00649655	0.00730631	0.00762285	0.00789455	0.00786367	0.00803688	0.00813118	0.00773652	0.00775988
Trimethylguanosine	0.00124029	0.00114269	0.00133393	0.00116217	0.00110208	0.00113622	0.00111057	0.0012468	0.00096492	0.00127439	0.00112791	0.000986848	0.00113492	0.00117279	0.00105847	0.001079	0.00102104	0.00118635	0.00104882	0.0010087	0.00162553	0.00147798	0.00169061	0.0014485	0.0013308	0.00146505	0.00151116	0.0014675	0.0013556	0.00149755	0.00140214	0.00136727	0.0016143	0.00150637	0.00146714	0.00154811	0.00188767	0.00170517	0.00168994	0.00193743	0.00114102	0.00120098	0.00126274	0.00119499	0.0011803	0.00122777	0.00115587	0.00123276	0.00116946
1-Methyladenosine	0.000285465	0.000536105	0.000244079	0.000187185	0.000623009	0.000623418	0.000669332	0.000275088	0.000557003	0.000548225	0.000522714	0.000552024	0.000602227	0.000594257	0.000409869	0.000608077	0.000650445	0.000698441	0.000696311	0.000658958	0.000469964	0.000545304	0.000319044	0.00054485	0.000729165	0.000660074	0.000495874	0.000445642	0.000532322	0.000548832	0.000436178	0.000445193	0.000802583	0.000689669	0.000503783	0.000660526	0.000536366	0.000640193	0.000744805	0.000743324	0.000436755	0.000549969	0.000564685	0.000569557	0.000586928	0.000609702	0.000546075	0.00054914	0.000554678
6-Methyladenosine	0.000285465	0.000536105	0.000244079	0.000187185	0.000623009	0.000623418	0.000669332	0.000275088	0.000557003	0.000548225	0.000522714	0.000552024	0.000602227	0.000594257	0.000409869	0.000608077	0.000650445	0.000698441	0.000696311	0.000658958	0.000469964	0.000545304	0.000319044	0.00054485	0.000729165	0.000660074	0.000495874	0.000445642	0.000532322	0.000548832	0.000436178	0.000445193	0.000802583	0.000689669	0.000503783	0.000660526	0.000536366	0.000640193	0.000744805	0.000743324	0.000436755	0.000549969	0.000564685	0.000569557	0.000586928	0.000609702	0.000546075	0.00054914	0.000554678
N4-Acetylcytidine	0.000848708	0.000773627	0.000914384	0.000891811	0.00075018	0.000833762	0.000749766	0.000952265	0.000722063	0.000905087	0.000880813	0.000687659	0.000817241	0.000888615	0.000893196	0.000795178	0.000912098	0.000817076	0.000824027	0.000724625	0.000781441	0.00065317	0.000884145	0.000707606	0.000809073	0.00082319	0.00070209	0.000704976	0.000696518	0.000816233	0.000596855	0.000762392	0.00079345	0.000774858	0.000813955	0.000823045	0.000926049	0.00100503	0.000927887	0.000970173	0.000725142	0.000695188	0.000784197	0.000701837	0.000730682	0.000841552	0.000657633	0.000762388	0.000750594
N2-N2-Dimethylguanosine	0.00390705	0.00364326	0.00465905	0.00418263	0.00355426	0.00373525	0.00393527	0.00431636	0.00395463	0.0040309	0.00389157	0.00378436	0.00431184	0.00437033	0.00397125	0.00461254	0.00484993	0.00460927	0.00387244	0.00442859	0.00387358	0.00358097	0.00417936	0.00381162	0.00375245	0.00392809	0.00366124	0.00367222	0.00329803	0.00324523	0.0030559	0.00342072	0.00381619	0.00349147	0.00339041	0.00367026	0.00448325	0.00421549	0.00418118	0.00414281	0.00318748	0.00347733	0.00341498	0.00339316	0.0036204	0.00348174	0.00361232	0.00369746	0.00379706
N6-Succinyloadenosine	0.0075265	0.006603	0.00787609	0.00739998	0.00628409	0.00729805	0.00681196	0.00783533	0.00677189	0.00660996	0.00678488	0.00628058	0.00745908	0.00723617	0.00728108	0.00767917	0.0110012	0.0104083	0.0102976	0.00985902	0.00522807	0.00566006	0.00617059	0.00524747	0.00526165	0.00532382	0.0050991	0.00548808	0.00525164	0.00530943	0.00535047	0.00487075	0.004734	0.00477146	0.0055347	0.00533594	0.00692648	0.00451154	0.00517144	0.00512334	0.00571418	0.00534536	0.00517226	0.00569333	0.00543353	0.00580422	0.00583175	0.00616808	0.0059278
5-Methylthioadenosine	7.08858e-05	0.179507	0.000161201	0.120672	0.21285	0.210861	0.205978	0.143552	0.201877	0.20349	0.209435	0.198124	0.225059	0.190533	0.170424	0.20824	0.281243	0.273846	0.262914	0.258154	0.226238	0.237917	0.178512	0.235502	0.255067	0.242603	0.23632	0.209572	0.247265	0.243788	0.192033	0.166393	0.284247	0.259367	0.260005	0.276284	0.0804854	0.268925	0.27858	0.28129	0.211207	0.208306	0.200573	0.199037	0.201076	0.196204	0.197785	0.196078	0.190167
N6-Threonyl-carbamoyladenosine	0.00613162	0.00569488	0.00732327	0.00609799	0.0056968	0.00586698	0.00608632	0.00649644	0.00626665	0.00559782	0.0058474	0.00557265	0.00619603	0.00623281	0.0060958	0.00633772	0.00749229	0.0074801	0.00672993	0.00679656	0.00493308	0.00492867	0.00569509	0.00481811	0.0048628	0.00515989	0.00467266	0.00507882	0.00467202	0.00461111	0.00464524	0.00462952	0.00500473	0.00463327	0.00476692	0.0050143	0.00594063	0.00438583	0.00498285	0.00505862	0.00533687	0.00486493	0.00469234	0.00499881	0.00477023	0.00491945	0.00501512	0.0051151	0.00496777
N6-threonylcarbamoyladenosine	0.000377488	0.000355879	0.000394351	0.000383679	0.000366271	0.000331655	0.000351327	0.000413101	0.000354967	0.000329688	0.000359713	0.000367665	0.000387838	0.000372103	0.000345437	0.000371873	0.000432072	0.000428351	0.000372183	0.000372183	0.000295431	0.000310891	0.000360957	0.000304876	0.000294314	0.000314813	0.000266711	0.000303202	0.00026337	0.000257147	0.000276258	0.00027389	0.000258316	0.000261791	0.000278562	0.000257626	0.000295568	0.000260907	0.000257196	0.000240116	0.000302879	0.000266268	0.000300717	0.000296868	0.000267389	0.000286626	0.000276908	0.000288752	0.000325486
2-Methylthio-N6-threonylcarbamoyladenosine	0.00015202	0.000169735	0.000195506	0.000145498	0.000137188	0.000141439	0.000146506	0.000196592	0.000153819	0.000130958	0.000128392	0.000108508	0.000138759	0.000111166	0.00012095	0.000151331	0.000201158	0.000205424	0.000163515	0.000178922	0.00017783	0.000161175	0.000225462	0.000159428	0.000169805	0.000175349	0.000176119	0.000172373	0.000167151	0.000140311	0.000146277	0.000191384	0.000169088	0.000140552	0.000183239	0.00015677	0.00021782	0.000151369	0.000156299	0.000163421	0.000156967	0.000126794	0.000130798	0.000116837	0.000128519	0.000154168	0.000129422	0.000127745	0.000136226
[truncated: 11 more columns]
