# Supplementary material for: Metabolic Phenotyping of Anks3 Depletion in mIMCD-3 cells - a Putative Nephronophthisis Candidate
Source: Sci Rep. 2018 Jun 13;8:9022. doi: 10.1038/s41598-018-27389-y (PMC5998149; doi:10.1038/s41598-018-27389-y)
Supplement: Supplementary file 4 — Anova GC-MS Tukey Test [file 41598_2018_27389_MOESM4_ESM.xlsx]

## Sheet: ANOVA_posthoc_Tukey_HSD
Names	f.value	p.value	-LOG10(p)	FDR	Tukey HSD
1-Hexadecylglycerol	120.33	5.285e-23	22.277	4.9151e-21	A1 - A0	A3 - A0	A5 - A0	A7 - A0	A0 - L1	A0 - L7	Pool - A0	A5 - A1	A7 - A1	A1 - L0	A1 - L1	A1 - L3	A1 - L5	A1 - L7	A5 - A3	A7 - A3	A3 - L0	A3 - L1	A3 - L3	A3 - L5	A3 - L7	A7 - A5	A5 - L0	A5 - L1	A5 - L3	A5 - L5	A5 - L7	A5 - Pool	A7 - L0	A7 - L1	A7 - L3	A7 - L5	A7 - L7	A7 - Pool	Pool - L0	Pool - L1	Pool - L3	Pool - L5	Pool - L7
Monostearylglycerol	82.981	1.9094e-20	19.719	8.8787e-19	A1 - A0	A3 - A0	A5 - A0	A7 - A0	Pool - A0	A5 - A1	A7 - A1	A1 - L0	A1 - L1	A1 - L3	A1 - L5	A1 - L7	Pool - A1	A5 - A3	A7 - A3	A3 - L0	A3 - L1	A3 - L3	A3 - L5	A3 - L7	Pool - A3	A7 - A5	A5 - L0	A5 - L1	A5 - L3	A5 - L5	A5 - L7	A5 - Pool	A7 - L0	A7 - L1	A7 - L3	A7 - L5	A7 - L7	A7 - Pool	Pool - L0	Pool - L1	Pool - L3	Pool - L5	Pool - L7
Phosphorylethanolamine	78.277	4.7734e-20	19.321	1.4797e-18	A0 - A3	A0 - A5	A0 - A7	A0 - L0	A0 - L1	A0 - L3	A0 - L5	A0 - L7	A0 - Pool	A1 - A3	A1 - A5	A1 - A7	A1 - L0	A1 - L1	A1 - L3	A1 - L5	A1 - L7	A1 - Pool	A3 - A5	A3 - A7	A3 - L0	A3 - L1	A3 - L3	A3 - L5	A3 - L7	A3 - Pool	L0 - A5	L1 - A5	L3 - A5	L5 - A5	L7 - A5	Pool - A5	L0 - A7	L1 - A7	L3 - A7	L5 - A7	L7 - A7	Pool - A7
Inosine	38.012	3.0625e-15	14.514	7.1202e-14	A0 - A7	A0 - L0	A0 - L1	A0 - L3	A0 - L5	A0 - L7	A0 - Pool	A1 - A7	A1 - L0	A1 - L1	A1 - L3	A1 - L5	A1 - L7	A1 - Pool	A3 - A7	A3 - L0	A3 - L1	A3 - L3	A3 - L5	A3 - L7	A3 - Pool	A5 - A7	A5 - L0	A5 - L1	A5 - L3	A5 - L5	A5 - L7	A5 - Pool	L0 - A7	Pool - A7	L0 - L5	L0 - L7	Pool - L0	L1 - L7	Pool - L1	L3 - L7	Pool - L3	Pool - L5	Pool - L7
2-Deoxyinosine	32.048	3.795e-14	13.421	7.0587e-13	A0 - A5	A0 - A7	A0 - L0	A0 - L1	A0 - L3	A0 - L5	A0 - L7	A0 - Pool	A1 - A7	A1 - L0	A1 - L1	A1 - L3	A1 - L5	A1 - L7	A1 - Pool	A3 - A5	A3 - A7	A3 - L0	A3 - L1	A3 - L3	A3 - L5	A3 - L7	A3 - Pool	A5 - A7	A5 - L0	A5 - L1	A5 - L3	A5 - L5	A5 - L7	L0 - A7	L1 - A7	L3 - A7	L5 - A7	Pool - A7	L0 - L5	L0 - L7	L1 - L7	Pool - L1	L3 - L7	Pool - L3	Pool - L5	Pool - L7
L-Cysteine	29.738	1.1265e-13	12.948	1.746e-12	A5 - A0	A7 - A0	L0 - A0	L1 - A0	L3 - A0	L5 - A0	L7 - A0	Pool - A0	A5 - A1	A7 - A1	L0 - A1	L1 - A1	L3 - A1	L5 - A1	L7 - A1	Pool - A1	A5 - A3	A7 - A3	L0 - A3	L1 - A3	L3 - A3	L5 - A3	L7 - A3	Pool - A3	A5 - Pool	A7 - Pool	L0 - Pool	L1 - Pool	L3 - Pool	L5 - Pool	L7 - Pool
L-Tyrosine	21.98	8.191e-12	11.087	1.0882e-10	A5 - A0	A7 - A0	A5 - A1	A7 - A1	A5 - A3	A7 - A3	A7 - A5	A5 - L0	A5 - L1	A5 - L3	A5 - L5	A5 - L7	A5 - Pool	A7 - L0	A7 - L1	A7 - L3	A7 - L5	A7 - L7	A7 - Pool
Glycerol-3-phosphate	17.819	1.424e-10	9.8465	1.6554e-09	A1 - A0	A0 - A3	A0 - L0	A0 - L1	A0 - L3	A0 - L5	A0 - L7	A0 - Pool	A1 - A3	A1 - L0	A1 - L1	A1 - L3	A1 - L5	A1 - L7	A1 - Pool	A5 - A3	A7 - A3	A3 - L5	A3 - L7	A5 - L0	A5 - L1	A5 - L3	A5 - L5	A5 - L7	A5 - Pool	A7 - L0	A7 - L1	A7 - L3	A7 - L5	A7 - L7	A7 - Pool	Pool - L0	Pool - L1	Pool - L3	Pool - L5	Pool - L7
Putrescine	14.912	1.4665e-09	8.8337	1.503e-08	L0 - A0	L1 - A0	L3 - A0	L5 - A0	L7 - A0	L0 - A1	L1 - A1	L3 - A1	L5 - A1	L7 - A1	L0 - A3	L1 - A3	L3 - A3	L5 - A3	L7 - A3	L0 - A5	L1 - A5	L3 - A5	L5 - A5	L7 - A5	L0 - A7	L1 - A7	L3 - A7	L5 - A7	L7 - A7	L3 - L0	L0 - Pool	L3 - L1	L1 - Pool	L3 - L5	L3 - L7	L3 - Pool	L5 - Pool	L7 - Pool
L-Tryptophan	14.799	1.6161e-09	8.7915	1.503e-08	A7 - A0	A0 - L1	A5 - A1	A7 - A1	A1 - L1	A7 - A3	A3 - L1	A7 - A5	A5 - L0	A5 - L1	A5 - L3	A5 - L5	A5 - L7	A5 - Pool	A7 - L0	A7 - L1	A7 - L3	A7 - L5	A7 - L7	A7 - Pool
Cholesterol	13.738	4.1608e-09	8.3808	3.5177e-08	A1 - A0	A3 - A0	A5 - A0	A7 - A0	Pool - A0	A1 - L0	A1 - L1	A1 - L3	A1 - L5	A1 - L7	A1 - Pool	A7 - A3	A3 - L0	A3 - L1	A3 - L3	A3 - L5	A3 - L7	A5 - L0	A5 - L1	A5 - L3	A5 - L5	A5 - L7	A5 - Pool	A7 - L0	A7 - L1	A7 - L3	A7 - L5	A7 - L7	A7 - Pool	Pool - L1	Pool - L3	Pool - L5	Pool - L7
D-Sorbitol	13.599	4.7242e-09	8.3257	3.6613e-08	A3 - A0	A5 - A0	L0 - A0	L1 - A0	L3 - A0	L5 - A0	L7 - A0	Pool - A0	A3 - A1	A5 - A1	L0 - A1	L1 - A1	L3 - A1	L5 - A1	L7 - A1	Pool - A1	A3 - A7	L0 - A3	L1 - A3	L3 - A3	L5 - A3	L7 - A3	A5 - A7	L0 - A5	L1 - A5	L3 - A5	L7 - A5	L0 - A7	L1 - A7	L3 - A7	L5 - A7	L7 - A7	Pool - A7	L1 - L0	L0 - Pool	L1 - L3	L1 - L5	L1 - L7	L1 - Pool	L7 - Pool
Sedoheptulose	13.073	7.7387e-09	8.1113	5.5361e-08	A5 - A0	A0 - L0	A0 - L1	A0 - L3	A0 - L5	A0 - L7	A0 - Pool	A5 - A1	A1 - L0	A1 - L1	A1 - L3	A1 - L5	A1 - L7	A5 - A3	A3 - L0	A3 - L1	A3 - L3	A3 - L5	A3 - L7	A3 - Pool	A5 - L0	A5 - L1	A5 - L3	A5 - L5	A5 - L7	A5 - Pool	A7 - L0	A7 - L1	A7 - L3	A7 - L5	A7 - L7	A7 - Pool
L-Phenylalanine	12.776	1.0288e-08	7.9877	6.8341e-08	A5 - A0	A7 - A0	A5 - A1	A7 - A1	A5 - A3	A7 - A3	A7 - A5	A5 - L0	A5 - L3	A5 - L5	A5 - L7	A5 - Pool	A7 - L0	A7 - L1	A7 - L3	A7 - L5	A7 - L7	A7 - Pool	L1 - L0
3-Hydroxyisobutyric acid	12.574	1.252e-08	7.9024	7.7622e-08	A5 - A0	A7 - A0	L7 - A0	A5 - A1	A7 - A1	L7 - A1	A5 - A3	A7 - A3	L5 - A3	L7 - A3	A7 - A5	A5 - L0	A5 - L1	A5 - L3	A5 - L5	A5 - Pool	A7 - L0	A7 - L1	A7 - L3	A7 - L5	A7 - L7	A7 - Pool	L7 - L0	L7 - L1	L7 - L3	L5 - Pool	L7 - Pool
D-Gluconic acid	12.458	1.4024e-08	7.8531	7.792e-08	A5 - A0	A0 - L0	A0 - L1	A0 - L3	A0 - L5	A0 - L7	A0 - Pool	A5 - A1	A1 - L0	A1 - L1	A1 - L3	A1 - L5	A1 - L7	A1 - Pool	A3 - L0	A3 - L1	A3 - L3	A3 - L5	A3 - L7	A3 - Pool	A5 - L0	A5 - L1	A5 - L3	A5 - L5	A5 - L7	A5 - Pool	A7 - L0	A7 - L1	A7 - L3	A7 - L5	A7 - L7	A7 - Pool
D-Fructose	12.442	1.4243e-08	7.8464	7.792e-08	A0 - A5	A0 - A7	A0 - L0	A0 - L1	A0 - L3	A0 - L5	A0 - L7	A0 - Pool	A1 - A3	A1 - A5	A1 - A7	A1 - L0	A1 - L1	A1 - L3	A1 - L5	A1 - L7	A1 - Pool	A3 - A7	A3 - L0	A3 - L1	A3 - L3	A3 - L5	A3 - L7	A3 - Pool	A5 - A7	A5 - L0	A5 - L1	A5 - L3	A5 - L5	A5 - L7	A5 - Pool
Uridine-5-phosphate	10.806	7.7597e-08	7.1102	4.0092e-07	A5 - A0	A7 - A0	A0 - L5	A0 - L7	A5 - A1	A7 - A1	A1 - L0	A1 - L1	A1 - L3	A1 - L5	A1 - L7	A1 - Pool	A5 - A3	A7 - A3	A3 - L0	A3 - L1	A3 - L3	A3 - L5	A3 - L7	A3 - Pool	A5 - L0	A5 - L1	A5 - L3	A5 - L5	A5 - L7	A5 - Pool	A7 - L0	A7 - L1	A7 - L3	A7 - L5	A7 - L7	A7 - Pool
L-Glutathione reduced	10.75	8.2531e-08	7.0834	4.0397e-07	L0 - A0	L1 - A0	L3 - A0	L5 - A0	L7 - A0	Pool - A0	L0 - A1	L1 - A1	L3 - A1	L5 - A1	L7 - A1	Pool - A1	L0 - A3	L1 - A3	L3 - A3	L5 - A3	L7 - A3	Pool - A3	L0 - A5	L1 - A5	L3 - A5	L5 - A5	L7 - A5	Pool - A5	L0 - A7	L1 - A7	L3 - A7	L5 - A7	L7 - A7	Pool - A7	L3 - Pool
2-Keto-3-methylvaleric acid	10.213	1.5001e-07	6.8239	6.9754e-07	A5 - A0	A7 - A0	L5 - A0	L7 - A0	A5 - A1	A7 - A1	L0 - A1	L5 - A1	L7 - A1	A5 - A3	A7 - A3	L0 - A3	L5 - A3	L7 - A3	A5 - L3	L7 - A5	A5 - Pool	A7 - L3	L7 - A7	A7 - Pool	L0 - L3	L5 - L0	L7 - L0	L0 - Pool	L5 - L1	L7 - L1	L1 - Pool	L5 - L3	L7 - L3	L5 - Pool	L7 - Pool
Pyruvic acid	9.6552	2.8553e-07	6.5443	1.2645e-06	A0 - A3	L5 - A0	L7 - A0	L0 - A1	L5 - A1	L7 - A1	L0 - A3	L1 - A3	L5 - A3	L7 - A3	L0 - A5	L1 - A5	L5 - A5	L7 - A5	L0 - A7	L1 - A7	L5 - A7	L7 - A7	L0 - L3	L7 - L0	L0 - Pool	L1 - L3	L5 - L1	L7 - L1	L5 - L3	L7 - L3	L5 - Pool	L7 - Pool
Guanosine	8.7958	8.0961e-07	6.0917	3.4225e-06	A5 - A0	A0 - A7	A0 - L0	A0 - L1	A0 - L3	A0 - L5	A0 - L7	A0 - Pool	A5 - A1	A1 - A7	A1 - L0	A1 - L1	A1 - L3	A1 - L7	A5 - A3	A3 - L7	A5 - A7	A5 - L0	A5 - L1	A5 - L3	A5 - L5	A5 - L7	A5 - Pool
Dihydroxyacetone phosphate	7.9897	2.2866e-06	5.6408	9.2459e-06	A5 - A0	A7 - A0	A0 - L0	A0 - L7	A5 - A1	A7 - A1	A5 - A3	A7 - A3	A3 - L0	A3 - L7	A5 - L0	A5 - L1	A5 - L3	A5 - L5	A5 - L7	A5 - Pool	A7 - L0	A7 - L1	A7 - L3	A7 - L5	A7 - L7	A7 - Pool	L3 - L0	L3 - L1	L3 - L5	L3 - L7	L3 - Pool
L-Threonine	6.9967	9.0026e-06	5.0456	3.4885e-05	A5 - A0	A7 - A0	L0 - A0	L1 - A0	L3 - A0	L5 - A0	L7 - A0	A5 - A1	A7 - A1	L1 - A1	L3 - A1	L5 - A1	A5 - A3	A7 - A3	L1 - A3	L3 - A3	L5 - A3	L7 - A3	A5 - Pool	A7 - L0	A7 - Pool	L3 - L0	L0 - Pool	L1 - Pool	L3 - Pool	L5 - Pool	L7 - Pool
D-Ribose-5-phosphate	6.589	1.6322e-05	4.7872	6.0719e-05	A5 - A0	A0 - L0	A0 - L1	A0 - L3	A0 - L5	A0 - L7	A1 - L0	A1 - L1	A1 - L3	A1 - L5	A1 - L7	A3 - L0	A3 - L1	A3 - L3	A3 - L5	A3 - L7	A5 - A7	A5 - L0	A5 - L1	A5 - L3	A5 - L5	A5 - L7	A5 - Pool	A7 - L0	A7 - L7	Pool - L0	Pool - L7
2-Aminoadipic acid	6.4544	1.9954e-05	4.7	7.1374e-05	A5 - A0	A7 - A0	L3 - A0	A5 - A1	A7 - A1	A5 - A3	A7 - A3	A3 - L0	A5 - L0	A5 - L1	A5 - L3	A5 - L5	A5 - L7	A5 - Pool	A7 - L0	A7 - L1	A7 - L3	A7 - L5	A7 - L7	A7 - Pool	L3 - L0	L3 - Pool
D-Fructose -6-phosphate	6.0235	3.8554e-05	4.4139	0.00012905	A0 - L5	A0 - L7	A1 - A3	A1 - L0	A1 - L1	A1 - L5	A1 - L7	A5 - A3	A3 - L5	A3 - L7	A5 - L0	A5 - L1	A5 - L5	A5 - L7	A7 - L1	A7 - L5	A7 - L7	L0 - L5	L0 - L7	L1 - L5	L1 - L7	L3 - L5	L3 - L7	Pool - L5	Pool - L7
D-Glycero-D-guloheptose	6.0185	3.8855e-05	4.4106	0.00012905	A0 - A3	A0 - A5	A0 - A7	A0 - L0	A0 - L1	A0 - L3	A0 - L5	A0 - L7	A0 - Pool	A1 - A3	A1 - A7	A1 - L0	A1 - L1	A1 - L5	A1 - L7	A3 - L7	A5 - A7	A5 - L5	A5 - L7	Pool - A7	L3 - L5	L3 - L7	Pool - L5	Pool - L7
Cysteinylglycine	5.9957	4.0257e-05	4.3952	0.0001291	A5 - A0	L0 - A0	L1 - A0	L3 - A0	L5 - A0	L7 - A0	A5 - A1	L0 - A1	L1 - A1	L3 - A1	L5 - A1	L7 - A1	A5 - A3	L0 - A3	L1 - A3	L3 - A3	L5 - A3	L7 - A3	A5 - Pool	L0 - A7	L1 - A7	L3 - A7	L5 - A7	L7 - A7	L0 - Pool	L1 - Pool	L3 - Pool	L5 - Pool	L7 - Pool
L-Histidine	5.6234	7.2641e-05	4.1388	0.00022299	A5 - A0	A5 - A1	A5 - A3	A3 - A7	A5 - A7	A5 - L0	A5 - L1	A5 - L3	A5 - L5	A5 - L7	A5 - Pool	Pool - A7
D-Mannose-6-phosphate	5.6092	7.4329e-05	4.1288	0.00022299	A1 - A0	A5 - A0	Pool - A0	A1 - A3	A1 - L0	A1 - L1	A1 - L3	A1 - L5	A1 - L7	A5 - A3	A3 - L5	A3 - L7	A5 - L0	A5 - L1	A5 - L3	A5 - L5	A5 - L7	A7 - L5	A7 - L7	L1 - L5	L1 - L7	Pool - L3	Pool - L5	Pool - L7
L-Lysine	5.2264	0.00013928	3.8561	0.00040477	A5 - A0	A7 - A0	L0 - A0	L5 - A0	L7 - A0	A5 - A1	A7 - A1	L0 - A1	L3 - A1	L5 - A1	L7 - A1	A5 - A3	A7 - A3	L0 - A3	L1 - A3	L3 - A3	L5 - A3	L7 - A3	A5 - L1	A5 - Pool	A7 - Pool	L7 - L1	L5 - Pool	L7 - Pool
2-Deoxyguanosine	5.1801	0.00015049	3.8225	0.00042411	A0 - A7	A0 - L1	A0 - L3	A0 - L5	A0 - L7	A0 - Pool	A1 - A7	A1 - L1	A1 - L5	A1 - L7	A3 - A7	A3 - L0	A3 - L1	A3 - L3	A3 - L5	A3 - L7	A3 - Pool	A5 - A7	A5 - L1	A5 - L5	A5 - L7	L0 - L7
ß-Alanine	5.1467	0.00015915	3.7982	0.00043531	L3 - A0	A0 - Pool	A1 - A7	A1 - Pool	A3 - A7	A3 - Pool	L1 - A5	L3 - A5	A5 - Pool	L0 - A7	L1 - A7	L3 - A7	L5 - A7	L7 - A7	L0 - Pool	L1 - Pool	L3 - L7	L3 - Pool	L5 - Pool	L7 - Pool
Cystathionine	5.0978	0.00017281	3.7624	0.00045919	L0 - A0	L1 - A0	L3 - A0	L5 - A0	L7 - A0	Pool - A0	A7 - A1	L0 - A1	L1 - A1	L3 - A1	L5 - A1	L7 - A1	Pool - A1	A7 - A3	L0 - A3	L1 - A3	L3 - A3	L5 - A3	L7 - A3	Pool - A3	L0 - A5	L1 - A5	L3 - A5	L5 - A5	L7 - A5	Pool - A5
Adenine	4.7708	0.00030246	3.5193	0.00078135	A0 - A1	A0 - A7	A0 - L0	A0 - L1	A0 - L5	A0 - L7	A0 - Pool	A1 - L7	A3 - L0	A3 - L1	A3 - L5	A3 - L7	A3 - Pool	A5 - L0	A5 - L1	A5 - L5	A5 - L7	A5 - Pool	A7 - L7	L3 - L0	L3 - L1	L3 - L5	L3 - L7	L3 - Pool
4-Aminobutanoic acid	4.6624	0.00036544	3.4372	0.00091855	A1 - A0	A3 - A0	A5 - A0	A7 - A0	L0 - A0	L1 - A0	L3 - A0	L5 - A0	L7 - A0	L3 - A1	A1 - Pool	A3 - Pool	L3 - A5	A5 - Pool	L3 - A7	A7 - Pool	L0 - Pool	L1 - Pool	L3 - Pool	L5 - Pool	L7 - Pool
Lactic acid	4.577	0.00042472	3.3719	0.0010394	L7 - A0	A5 - A1	L7 - A1	A5 - A3	A7 - A3	L0 - A3	L5 - A3	L7 - A3	A5 - L3	L7 - A5	A5 - Pool	A7 - L3	L7 - A7	L7 - L0	L7 - L1	L5 - L3	L7 - L3	L7 - L5	L7 - Pool
Glycine	4.4725	0.00051125	3.2914	0.0012191	A5 - A0	A7 - A0	L0 - A0	L1 - A0	L5 - A0	Pool - A0	A5 - A1	A7 - A1	L0 - A1	L1 - A1	L5 - A1	A5 - A3	A7 - A3	L1 - A3	A5 - L7	A7 - L0	A7 - L3	A7 - L5	A7 - L7	A7 - Pool	L1 - L7
Aminomalonic acid	4.3484	0.00063877	3.1947	0.0014489	A5 - A0	A7 - A0	L3 - A0	A5 - A1	A7 - A1	A7 - A3	A3 - Pool	A5 - L0	A5 - L1	A5 - L5	A5 - L7	A5 - Pool	A7 - L0	A7 - L1	A7 - L5	A7 - L7	A7 - Pool	L3 - L0	L3 - Pool	L7 - Pool
L-Homoserine	4.2241	0.00080018	3.0968	0.0017718	A5 - A0	L1 - A0	L3 - A0	L5 - A0	L7 - A0	A0 - Pool	L7 - A1	A1 - Pool	A3 - Pool	A5 - Pool	A7 - Pool	L7 - L0	L0 - Pool	L1 - Pool	L3 - Pool	L5 - Pool	L7 - Pool
L-Mimosine	4.2029	0.00083174	3.08	0.0017989	A7 - A0	A7 - A1	A7 - A3	A7 - A5	A5 - L1	A5 - L7	A7 - L0	A7 - L1	A7 - L3	A7 - L5	A7 - L7	A7 - Pool
Hypotaurine	4.1746	0.00087584	3.0576	0.0018512	A0 - A7	A0 - Pool	A1 - A7	A1 - Pool	A3 - A7	L3 - A3	A3 - Pool	L3 - A5	A5 - Pool	L1 - A7	L3 - A7	L5 - A7	L7 - A7	L3 - L0	L0 - Pool	L1 - Pool	L3 - L5	L3 - Pool	L5 - Pool	L7 - Pool
L-Aspartic acid	3.7881	0.0017986	2.7451	0.0037171	A0 - A7	L3 - A0	A0 - Pool	A1 - A7	A1 - Pool	L3 - A3	A3 - Pool	L3 - A5	L0 - A7	L1 - A7	L3 - A7	L5 - A7	L7 - A7	L3 - L0	L0 - Pool	L1 - Pool	L3 - L5	L3 - Pool	L5 - Pool	L7 - Pool
L-Glutamic acid	3.5965	0.0025926	2.5863	0.0052416	A0 - L0	A0 - L1	A0 - L3	A0 - L5	A0 - L7	A0 - Pool	A1 - L0	A1 - L1	A1 - L7	A1 - Pool	A3 - L0	A3 - L1	A3 - L7	A3 - Pool	A5 - L0	A5 - L7	A5 - Pool	A7 - L0	A7 - L1	A7 - L7	A7 - Pool
Desmosterol	3.5286	0.0029555	2.5294	0.0058112	A1 - A0	A5 - A0	A1 - A3	A1 - A5	A1 - A7	A1 - L0	A1 - L1	A1 - L3	A1 - L5	A1 - L7	A1 - Pool	A5 - L0	A5 - L5
L-Serine	3.5209	0.0029993	2.523	0.0058112	A5 - A0	A7 - A0	L0 - A0	L1 - A0	L3 - A0	L5 - A0	Pool - A0	A5 - A1	A7 - A1	L0 - A1	L1 - A1	L5 - A1	Pool - A1	A5 - A3	A7 - A3	L0 - A3	L1 - A3	L3 - A3	L5 - A3	L7 - A3	Pool - A3
Spermidine	3.4866	0.0032057	2.4941	0.0060842	A0 - A3	A0 - A7	L1 - A1	L3 - A1	L1 - A3	L3 - A3	L7 - A3	L3 - A5	L1 - A7	L3 - A7	L7 - A7	L3 - L0	L1 - Pool	L3 - L5	L3 - Pool	L7 - Pool
L-Proline	3.4162	0.0036762	2.4346	0.0068377	A5 - A0	A7 - A0	A5 - A1	A7 - A1	A5 - A3	A5 - L0	A5 - L1	A5 - L3	A5 - L5	A5 - L7	A5 - Pool	A7 - L0	A7 - L1	A7 - Pool
L-Asparagine	3.3144	0.0044875	2.348	0.0081831	A0 - Pool	A1 - L1	A1 - L7	A1 - Pool	A7 - A3	A3 - Pool	A5 - Pool	A7 - L0	A7 - L1	A7 - L3	A7 - L5	A7 - L7	A7 - Pool	L5 - Pool
Malic acid	3.2507	0.0050881	2.2934	0.0090999	A0 - A7	A0 - Pool	A1 - Pool	A3 - Pool	A5 - Pool	L3 - A7	L7 - A7	L3 - L0	L0 - Pool	L3 - L1	L1 - Pool	L3 - Pool	L5 - Pool	L7 - Pool
Creatinine	2.9837	0.0086704	2.062	0.015214	A3 - A0	A7 - A0	A7 - A1	A3 - Pool	A7 - A5	A7 - L0	A7 - L1	A7 - L3	A7 - L5	A7 - L7	A7 - Pool
Asparagine -H2O	2.8314	0.011801	1.9281	0.020323	A5 - A0	A1 - Pool	A3 - A7	A3 - L7	A3 - Pool	A5 - A7	A5 - L0	A5 - L1	A5 - L3	A5 - L5	A5 - L7	A5 - Pool	L1 - Pool
Glycolic acid	2.7084	0.015167	1.8191	0.025646	L7 - A0	A0 - Pool	L7 - A1	A1 - Pool	L7 - A3	A3 - Pool	A5 - Pool	A7 - L0	A7 - Pool	L7 - L0	L7 - L1	L1 - Pool	L3 - Pool	L7 - L5	L5 - Pool	L7 - Pool
D-Glucose	2.6193	0.018214	1.7396	0.030248	A0 - A5	A0 - A7	A0 - L3	L0 - A5	L7 - A5	L0 - A7	L5 - A7	L7 - A7	L0 - L3	L5 - L3	L7 - L3
Myo-Inositol	2.5233	0.0222	1.6536	0.036222	A0 - A5	A3 - A5	A3 - L1	A3 - L5	A7 - A5	L0 - A5	L3 - A5	L7 - A5	Pool - A5	Pool - L1	Pool - L5
Pantothenic acid	2.4223	0.027359	1.5629	0.043869	A3 - A1	A5 - A1	A7 - A1	A3 - L1	A3 - L3	A3 - Pool	A5 - L1	A5 - L3	A5 - Pool	A7 - L1	A7 - L3	A7 - Pool
