# Supplementary material for: Metabolic Phenotyping of Anks3 Depletion in mIMCD-3 cells - a Putative Nephronophthisis Candidate
Source: Sci Rep. 2018 Jun 13;8:9022. doi: 10.1038/s41598-018-27389-y (PMC5998149; doi:10.1038/s41598-018-27389-y)
Supplement: Supplementary file 5 — TTest of D0 vs D7 [file 41598_2018_27389_MOESM5_ESM.xlsx]

## Sheet: GC-MS Anks3 and Luci D0vs7
Student's Test	Multiple Testing Corretion: FDR correction
Anks3 D0 vs D7						Luci-i D0 vs D7
	t.stat	p.value	FDR	Trend			t.stat	p.value	FDR	Trend
Phosphorylethanolamine	15876	3.96E-06	0.00036856	down
2-Deoxyinosine	12677	1.48E-05	0.00068668	down		2-Deoxyinosine	94027	8.22e-05	0.0076446	down
1-Hexadecylglycerol	-11396	2.74E-05	0.00084857	up
Monostearylglycerol	-95412	7.57E-05	0.0017591	up
L-Phenylalanine	-8913	0.00011119	0.0020682	up
L-Tyrosine	-84277	0.00015223	0.0023596	up
3-Hydroxyisobutyric acid	-78777	0.00022161	0.0029442	up
Inosine	73395	0.00032716	0.0031985	down		Inosine	73261	0.00033044	0.015366	down
L-Cysteine	-73294	0.00032964	0.0031985	up
Hypotaurine	72727	0.00034393	0.0031985	down
Guanosine	61094	0.00087714	0.0067979	down
L-Lysine	-57915	0.0011602	0.0083	up
D-Fructose	5555	0.0014394	0.0095619	down
2-Keto-3-methylvaleric acid	-50368	0.0023644	0.014659	up
Glycine	-44157	0.0044916	0.02503	up
L-Tryptophan	-43986	0.0045754	0.02503	up
L-Threonine	-43208	0.0049786	0.025095	up
Spermidine	42939	0.005127	0.025095	down
Uridine-5-phosphate	-41101	0.0062856	0.027836	up
Cholesterol	-40227	0.0069374	0.029326	up
Aminomalonic acid	-3914	0.0078558	0.031765	up
Stearic acid	38506	0.0084541	0.03276	down
Pyruvic acid	37251	0.009793	0.035433	down
2-Aminoadipic acid	-37154	0.0099061	0.035433	up
Lauric acid	34277	0.014011	0.04826	down
Creatinine	-33653	0.015129	0.050251	up
2-Deoxyguanosine	31473	0.019882	0.06343	down
D-Glucose	31247	0.020461	0.06343	down
4-Aminobutanoic acid	-30899	0.02139	0.064171	up
Adenosine	29853	0.024468	0.071111	down
Taurine	28639	0.028657	0.079254	down
Dihydroxyacetone phosphate	-28024	0.031064	0.080988	up
Malic acid	27955	0.03135	0.080988	down
Adenine	24739	0.048201	0.12115	down

## Sheet: LCMS_AAs Anks3 and Luci D0vs7
Student's Test	Multiple Testing Corretion: FDR correction
Anks3 D0 vs D7						Luci-i D0 vs D7
	t.stat	p.value	FDR	Trend			t.stat	p.value	FDR	Trend
Isoleucine	77745	0.00023836	0.0044475	down
Creatine	-6937	0.00044475	0.0044475	up
Arginine	-6382	0.00069603	0.0046402	up
Proline	-58739	0.001078	0.0053898	up
Leucine	50729	0.0022816	0.0091262	down
Carnitine	46579	0.0034749	0.011583	down
Methionine	41447	0.0060467	0.017276	down
Tryptophan	-34841	0.013078	0.030381	up
NADP	34464	0.013693	0.030381	down
Histidine	-33621	0.01519	0.030381	up
NAD	3107	0.020927	0.03805	down
Valine	28308	0.029926	0.049876	down
Glycine	-26217	0.039498	0.060766	up
Glutathione	24377	0.050627	0.072325	down
Phenylalanine	-23269	0.058893	0.078523	up
Threonine	-17647	0.12806	0.16007	up
Alanine	-15309	0.17668	0.20786	up
Tyrosine	-14173	0.20617	0.22907	up
Glutamate	11766	0.28392	0.29886	down

## Sheet: Nucleoside Anks3 and Luci D0vs7
Student's Test	Multiple Testing Corretion: FDR correction
Anks3 D0 vs D7							Luci-i D0 vs D7
		t.stat	p.value	FDR	Trend			t.stat	p.value	FDR	Trend
5-Methyluridine	m5U	-94625	7.93E-05	0.0032521	up
N6-Succinyloadenosine	N6SAR	-85062	0.00014454	0.0032521	up
Guanosine	Guanosine	5247	0.0019253	0.022458	down
Uridine	U	50043	0.0024419	0.022458	down
S-Adenosylhomocysteine	SAH	-47727	0.0030859	0.022458	up
N6-Methyladenosine	m6A	-46528	0.0034935	0.022458	up
Inosine	Inosine	43351	0.0049013	0.025811	down
5-Methylthioadenosine	MTA	-42876	0.0051622	0.025811	up
Adenosine	Adenosine	3932	0.0076954	0.034629	down
Cytidine	Cyt	37104	0.009965	0.040766	down
3-(3-Amino-carboxypropyl)-uridine	acp3U	42797	0.016407	0.061526	down		acp3U	48174	0.0029478	0.13265
1-Ribosyl-imidazolenicotinamide	NA-R	-27317	0.034108	0.11807	up
N2,N2,7-Trimethylguanosine	TMG	2571	0.042279	0.12052	down
S-Adenosylmethionine	SAM	-25212	0.045212	0.12052	up
Xanthosine-5-monophosphate	XMP	2516	0.04553	0.12052	down
